# Supplementary material for: Spontaneous Recovery of Fear Reverses Extinction-Induced Excitability of Infralimbic Neurons
Source: PLoS One. 2014 Aug 4;9(8):e103596. doi: 10.1371/journal.pone.0103596 (PMC4138022; doi:10.1371/journal.pone.0103596)
Supplement: Data S1 — Raw data analyzed for this study. (XML) [file pone.0103596.s001.xml]

<?xml version="1.0"?>
<?mso-application progid="Excel.Sheet"?>
<Workbook xmlns="urn:schemas-microsoft-com:office:spreadsheet"
 xmlns:o="urn:schemas-microsoft-com:office:office"
 xmlns:x="urn:schemas-microsoft-com:office:excel"
 xmlns:ss="urn:schemas-microsoft-com:office:spreadsheet"
 xmlns:html="http://www.w3.org/TR/REC-html40">
 <DocumentProperties xmlns="urn:schemas-microsoft-com:office:office">
  <Author>porterlab</Author>
  <LastAuthor>James Porter</LastAuthor>
  <Created>2014-05-24T14:21:48Z</Created>
  <LastSaved>2014-06-17T21:36:01Z</LastSaved>
  <Version>14.00</Version>
 </DocumentProperties>
 <OfficeDocumentSettings xmlns="urn:schemas-microsoft-com:office:office">
  <AllowPNG/>
 </OfficeDocumentSettings>
 <ExcelWorkbook xmlns="urn:schemas-microsoft-com:office:excel">
  <WindowHeight>8505</WindowHeight>
  <WindowWidth>16815</WindowWidth>
  <WindowTopX>270</WindowTopX>
  <WindowTopY>585</WindowTopY>
  <ActiveSheet>1</ActiveSheet>
  <ProtectStructure>False</ProtectStructure>
  <ProtectWindows>False</ProtectWindows>
 </ExcelWorkbook>
 <Styles>
  <Style ss:ID="Default" ss:Name="Normal">
   <Alignment ss:Vertical="Bottom"/>
   <Borders/>
   <Font ss:FontName="Calibri" x:Family="Swiss" ss:Size="11" ss:Color="#000000"/>
   <Interior/>
   <NumberFormat/>
   <Protection/>
  </Style>
  <Style ss:ID="s62" ss:Name="Normal 2 2">
   <Alignment ss:Vertical="Bottom"/>
   <Borders/>
   <Font ss:FontName="Calibri" x:Family="Swiss" ss:Size="11" ss:Color="#000000"/>
   <Interior/>
   <NumberFormat/>
   <Protection/>
  </Style>
  <Style ss:ID="s63" ss:Name="Normal_spontaneous recovery-Sept 21 2010">
   <Alignment ss:Vertical="Bottom"/>
   <Borders/>
   <Font ss:FontName="Calibri" x:Family="Swiss" ss:Size="11" ss:Color="#000000"/>
   <Interior/>
   <NumberFormat/>
   <Protection/>
  </Style>
  <Style ss:ID="m74781424">
   <Alignment ss:Horizontal="Center" ss:Vertical="Bottom"/>
   <Borders>
    <Border ss:Position="Bottom" ss:LineStyle="Continuous" ss:Weight="1"/>
    <Border ss:Position="Left" ss:LineStyle="Continuous" ss:Weight="1"/>
    <Border ss:Position="Right" ss:LineStyle="Continuous" ss:Weight="1"/>
    <Border ss:Position="Top" ss:LineStyle="Continuous" ss:Weight="1"/>
   </Borders>
   <Font ss:FontName="Calibri" x:Family="Swiss" ss:Size="20" ss:Color="#000000"/>
   <Interior ss:Color="#FFFFFF" ss:Pattern="Solid"/>
  </Style>
  <Style ss:ID="s64">
   <Borders/>
  </Style>
  <Style ss:ID="s65">
   <Font ss:FontName="Arial" x:Family="Swiss" ss:Size="12" ss:Bold="1"/>
   <Interior/>
  </Style>
  <Style ss:ID="s66">
   <Interior ss:Color="#000000" ss:Pattern="Solid"/>
  </Style>
  <Style ss:ID="s67">
   <Interior ss:Color="#FF0000" ss:Pattern="Solid"/>
  </Style>
  <Style ss:ID="s68">
   <Interior ss:Color="#0000FF" ss:Pattern="Solid"/>
  </Style>
  <Style ss:ID="s70" ss:Parent="s63">
   <Interior ss:Color="#008000" ss:Pattern="Solid"/>
  </Style>
  <Style ss:ID="s71">
   <Alignment ss:Horizontal="Center" ss:Vertical="Bottom"/>
   <Interior ss:Color="#000000" ss:Pattern="Solid"/>
  </Style>
  <Style ss:ID="s72">
   <Alignment ss:Horizontal="Center" ss:Vertical="Bottom"/>
   <Font ss:FontName="Arial" x:Family="Swiss" ss:Color="#FF0000"/>
   <Interior ss:Color="#000000" ss:Pattern="Solid"/>
  </Style>
  <Style ss:ID="s73">
   <Interior ss:Color="#008000" ss:Pattern="Solid"/>
  </Style>
  <Style ss:ID="s74">
   <Alignment ss:Horizontal="Center" ss:Vertical="Bottom"/>
   <Borders>
    <Border ss:Position="Left" ss:LineStyle="Continuous" ss:Weight="2"/>
   </Borders>
   <Interior ss:Color="#000000" ss:Pattern="Solid"/>
  </Style>
  <Style ss:ID="s75">
   <Alignment ss:Horizontal="Center" ss:Vertical="Bottom"/>
   <Borders/>
   <Font ss:FontName="Arial" x:Family="Swiss" ss:Color="#FF0000"/>
   <Interior ss:Color="#000000" ss:Pattern="Solid"/>
  </Style>
  <Style ss:ID="s76">
   <Borders/>
   <Interior ss:Color="#FF0000" ss:Pattern="Solid"/>
  </Style>
  <Style ss:ID="s77">
   <Borders/>
   <Interior ss:Color="#0000FF" ss:Pattern="Solid"/>
  </Style>
  <Style ss:ID="s78">
   <Interior/>
  </Style>
  <Style ss:ID="s79">
   <Alignment ss:Horizontal="Center" ss:Vertical="Bottom"/>
   <Font ss:FontName="Calibri" x:Family="Swiss" ss:Size="11" ss:Color="#000000"
    ss:Bold="1"/>
  </Style>
  <Style ss:ID="s80">
   <Font ss:FontName="Arial" x:Family="Swiss" ss:Bold="1"/>
   <Interior/>
  </Style>
  <Style ss:ID="s81">
   <Font ss:FontName="Arial" x:Family="Swiss" ss:Bold="1"/>
  </Style>
  <Style ss:ID="s82">
   <Alignment ss:Horizontal="Center" ss:Vertical="Bottom"/>
   <Font ss:FontName="Arial" x:Family="Swiss" ss:Bold="1"/>
   <Interior/>
  </Style>
  <Style ss:ID="s84" ss:Parent="s62">
   <Font ss:FontName="Calibri" x:Family="Swiss" ss:Size="11" ss:Color="#000000"
    ss:Bold="1"/>
   <Interior/>
  </Style>
  <Style ss:ID="s85" ss:Parent="s63">
   <Alignment ss:Horizontal="Center" ss:Vertical="Bottom"/>
   <Font ss:FontName="Calibri" x:Family="Swiss" ss:Size="11" ss:Color="#000000"
    ss:Bold="1"/>
   <Interior/>
  </Style>
  <Style ss:ID="s86">
   <Alignment ss:Horizontal="Center" ss:Vertical="Bottom"/>
   <Font ss:FontName="Arial" x:Family="Swiss" ss:Color="#FF0000"/>
  </Style>
  <Style ss:ID="s87">
   <Alignment ss:Horizontal="Center" ss:Vertical="Bottom"/>
   <Borders/>
   <Font ss:FontName="Arial" x:Family="Swiss" ss:Bold="1"/>
   <Interior/>
  </Style>
  <Style ss:ID="s88">
   <Alignment ss:Horizontal="Center" ss:Vertical="Bottom"/>
   <Borders/>
   <Font ss:FontName="Arial" x:Family="Swiss" ss:Color="#FF0000"/>
  </Style>
  <Style ss:ID="s89">
   <Borders/>
   <Font ss:FontName="Arial" x:Family="Swiss" ss:Bold="1"/>
   <Interior/>
  </Style>
  <Style ss:ID="s90">
   <NumberFormat ss:Format="0"/>
  </Style>
  <Style ss:ID="s91">
   <Interior/>
   <NumberFormat ss:Format="0"/>
  </Style>
  <Style ss:ID="s92" ss:Parent="s62">
   <Interior/>
   <NumberFormat ss:Format="0"/>
  </Style>
  <Style ss:ID="s93" ss:Parent="s63">
   <Interior/>
   <NumberFormat ss:Format="0"/>
  </Style>
  <Style ss:ID="s94">
   <Alignment ss:Horizontal="Right" ss:Vertical="Bottom"/>
   <NumberFormat ss:Format="0"/>
  </Style>
  <Style ss:ID="s95">
   <Alignment ss:Horizontal="Right" ss:Vertical="Bottom"/>
   <Font ss:FontName="Arial" x:Family="Swiss" ss:Color="#FF0000"/>
   <NumberFormat ss:Format="0"/>
  </Style>
  <Style ss:ID="s96" ss:Parent="s63">
   <Alignment ss:Horizontal="Right" ss:Vertical="Bottom"/>
   <Interior/>
   <NumberFormat ss:Format="0"/>
  </Style>
  <Style ss:ID="s97" ss:Parent="s63">
   <Alignment ss:Horizontal="Right" ss:Vertical="Bottom"/>
   <Font ss:FontName="Calibri" x:Family="Swiss" ss:Size="11" ss:Color="#FF0000"/>
   <Interior/>
   <NumberFormat ss:Format="0"/>
  </Style>
  <Style ss:ID="s98">
   <Alignment ss:Horizontal="Right" ss:Vertical="Bottom"/>
   <Borders/>
   <NumberFormat ss:Format="0"/>
  </Style>
  <Style ss:ID="s99">
   <Font ss:FontName="Arial"/>
   <Interior/>
   <NumberFormat ss:Format="0"/>
  </Style>
  <Style ss:ID="s100">
   <Alignment ss:Horizontal="Center" ss:Vertical="Bottom"/>
   <NumberFormat ss:Format="0"/>
  </Style>
  <Style ss:ID="s101" ss:Parent="s63">
   <Font ss:FontName="Calibri" x:Family="Swiss" ss:Size="11" ss:Color="#FF0000"/>
   <Interior/>
  </Style>
  <Style ss:ID="s103">
   <Alignment ss:Horizontal="Center" ss:Vertical="Bottom"/>
   <Font ss:FontName="Calibri" x:Family="Swiss" ss:Size="20" ss:Color="#FFFFFF"/>
   <Interior ss:Color="#000000" ss:Pattern="Solid"/>
  </Style>
  <Style ss:ID="s105">
   <Alignment ss:Horizontal="Center" ss:Vertical="Bottom"/>
   <Font ss:FontName="Calibri" x:Family="Swiss" ss:Size="20" ss:Color="#FFFFFF"/>
   <Interior ss:Color="#FF0000" ss:Pattern="Solid"/>
  </Style>
  <Style ss:ID="s107">
   <Alignment ss:Horizontal="Center" ss:Vertical="Bottom"/>
   <Font ss:FontName="Calibri" x:Family="Swiss" ss:Size="20" ss:Color="#FFFFFF"/>
   <Interior ss:Color="#0000FF" ss:Pattern="Solid"/>
  </Style>
  <Style ss:ID="s109">
   <Alignment ss:Horizontal="Center" ss:Vertical="Bottom"/>
   <Font ss:FontName="Calibri" x:Family="Swiss" ss:Size="20" ss:Color="#FFFFFF"/>
   <Interior ss:Color="#008000" ss:Pattern="Solid"/>
  </Style>
 </Styles>
 <Worksheet ss:Name="Behavior">
  <Table ss:ExpandedColumnCount="53" ss:ExpandedRowCount="35" x:FullColumns="1"
   x:FullRows="1" ss:DefaultRowHeight="15">
   <Row ss:AutoFitHeight="0"/>
   <Row ss:Index="4" ss:AutoFitHeight="0">
    <Cell ss:Index="37"><Data ss:Type="String">Seconds</Data></Cell>
    <Cell ss:Index="46" ss:StyleID="s64"><Data ss:Type="String">%</Data></Cell>
    <Cell ss:StyleID="s64"/>
    <Cell ss:StyleID="s64"/>
    <Cell ss:StyleID="s64"/>
    <Cell ss:StyleID="s64"/>
    <Cell ss:StyleID="s64"/>
   </Row>
   <Row ss:AutoFitHeight="0" ss:Height="15.75">
    <Cell ss:Index="2" ss:StyleID="s65"/>
    <Cell ss:StyleID="s66"/>
    <Cell ss:StyleID="s66"/>
    <Cell ss:StyleID="s66"/>
    <Cell ss:StyleID="s66"/>
    <Cell ss:StyleID="s66"/>
    <Cell ss:StyleID="s66"/>
    <Cell ss:StyleID="s66"/>
    <Cell ss:StyleID="s66"/>
    <Cell ss:StyleID="s66"/>
    <Cell ss:StyleID="s66"/>
    <Cell ss:StyleID="s66"/>
    <Cell ss:StyleID="s66"/>
    <Cell ss:StyleID="s67"/>
    <Cell ss:StyleID="s67"/>
    <Cell ss:StyleID="s67"/>
    <Cell ss:StyleID="s67"/>
    <Cell ss:StyleID="s67"/>
    <Cell ss:StyleID="s67"/>
    <Cell ss:StyleID="s67"/>
    <Cell ss:StyleID="s68"/>
    <Cell ss:StyleID="s68"/>
    <Cell ss:StyleID="s68"/>
    <Cell ss:StyleID="s68"/>
    <Cell ss:StyleID="s68"/>
    <Cell ss:StyleID="s68"/>
    <Cell ss:StyleID="s70"/>
    <Cell ss:StyleID="s70"/>
    <Cell ss:StyleID="s70"/>
    <Cell ss:StyleID="s70"/>
    <Cell ss:StyleID="s70"/>
    <Cell ss:StyleID="s70"/>
    <Cell ss:StyleID="s70"/>
    <Cell ss:Index="37" ss:StyleID="s71"/>
    <Cell ss:StyleID="s72"/>
    <Cell ss:StyleID="s67"/>
    <Cell ss:StyleID="s67"/>
    <Cell ss:StyleID="s68"/>
    <Cell ss:StyleID="s68"/>
    <Cell ss:StyleID="s73"/>
    <Cell ss:StyleID="s73"/>
    <Cell ss:Index="46" ss:StyleID="s74"/>
    <Cell ss:StyleID="s75"/>
    <Cell ss:StyleID="s76"/>
    <Cell ss:StyleID="s76"/>
    <Cell ss:StyleID="s77"/>
    <Cell ss:StyleID="s77"/>
    <Cell ss:StyleID="s73"/>
    <Cell ss:StyleID="s73"/>
   </Row>
   <Row ss:AutoFitHeight="0">
    <Cell ss:Index="2" ss:StyleID="s78"/>
    <Cell ss:StyleID="s79"><Data ss:Type="String">3 F6</Data></Cell>
    <Cell ss:StyleID="s80"><Data ss:Type="String">4W5</Data></Cell>
    <Cell ss:StyleID="s81"><Data ss:Type="String">1 H6</Data></Cell>
    <Cell ss:StyleID="s81"><Data ss:Type="String">1K6</Data></Cell>
    <Cell ss:StyleID="s81"><Data ss:Type="String">2K6</Data></Cell>
    <Cell ss:StyleID="s82"><Data ss:Type="String">2 M5</Data></Cell>
    <Cell ss:StyleID="s82"><Data ss:Type="String">4 M5</Data></Cell>
    <Cell ss:StyleID="s82"><Data ss:Type="String">3 O5</Data></Cell>
    <Cell ss:StyleID="s82"><Data ss:Type="String">5 O5</Data></Cell>
    <Cell ss:StyleID="s82"><Data ss:Type="String">4 Q5</Data></Cell>
    <Cell ss:StyleID="s82"><Data ss:Type="String">2 T5</Data></Cell>
    <Cell ss:StyleID="s82"><Data ss:Type="String">3 T5</Data></Cell>
    <Cell ss:StyleID="s82"><Data ss:Type="String">1 M5</Data></Cell>
    <Cell ss:StyleID="s82"><Data ss:Type="String">3 M5</Data></Cell>
    <Cell ss:StyleID="s82"><Data ss:Type="String">1 O5</Data></Cell>
    <Cell ss:StyleID="s82"><Data ss:Type="String">1 Q5</Data></Cell>
    <Cell ss:StyleID="s82"><Data ss:Type="String">3 Q5</Data></Cell>
    <Cell ss:StyleID="s82"><Data ss:Type="String">1 T5</Data></Cell>
    <Cell ss:StyleID="s82"><Data ss:Type="String">4 T5</Data></Cell>
    <Cell ss:StyleID="s80"><Data ss:Type="String">6W5</Data></Cell>
    <Cell ss:StyleID="s80"><Data ss:Type="String">3W5</Data></Cell>
    <Cell ss:StyleID="s80"><Data ss:Type="String">7W5</Data></Cell>
    <Cell ss:StyleID="s79"><Data ss:Type="String">1 F6</Data></Cell>
    <Cell ss:StyleID="s81"><Data ss:Type="String">3 H6</Data></Cell>
    <Cell ss:StyleID="s84"><Data ss:Type="String">5 H6</Data></Cell>
    <Cell ss:StyleID="s85"><Data ss:Type="String">1 N5</Data></Cell>
    <Cell ss:StyleID="s85"><Data ss:Type="String">3 N5</Data></Cell>
    <Cell ss:StyleID="s85"><Data ss:Type="String">1 V5</Data></Cell>
    <Cell ss:StyleID="s85"><Data ss:Type="String">3 V5</Data></Cell>
    <Cell ss:StyleID="s85"><Data ss:Type="String">5 V5</Data></Cell>
    <Cell ss:StyleID="s85"><Data ss:Type="String">9 V5</Data></Cell>
    <Cell ss:StyleID="s85"><Data ss:Type="String">11 V5</Data></Cell>
    <Cell ss:Index="37" ss:StyleID="s82"><Data ss:Type="String">Cond n=12</Data></Cell>
    <Cell ss:StyleID="s86"/>
    <Cell ss:StyleID="s80"><Data ss:Type="String">Ext 0 n=7</Data></Cell>
    <Cell ss:StyleID="s86"/>
    <Cell ss:StyleID="s80"><Data ss:Type="String">Ext 4 n=6</Data></Cell>
    <Cell ss:StyleID="s86"/>
    <Cell ss:StyleID="s80"><Data ss:Type="String">SR n=7</Data></Cell>
    <Cell ss:Index="46" ss:StyleID="s87"><Data ss:Type="String">Cond n=4</Data></Cell>
    <Cell ss:StyleID="s88"/>
    <Cell ss:StyleID="s80"><Data ss:Type="String">Ext-0. n=9</Data></Cell>
    <Cell ss:StyleID="s88"/>
    <Cell ss:StyleID="s89"><Data ss:Type="String">Ext-4. n=6</Data></Cell>
    <Cell ss:StyleID="s88"/>
    <Cell ss:StyleID="s80"><Data ss:Type="String">SR n=8</Data></Cell>
   </Row>
   <Row ss:AutoFitHeight="0">
    <Cell ss:Index="2" ss:StyleID="s80"><Data ss:Type="String">Cond 1</Data></Cell>
    <Cell ss:StyleID="s90"><Data ss:Type="Number">0</Data></Cell>
    <Cell ss:StyleID="s91"><Data ss:Type="Number">0</Data></Cell>
    <Cell ss:StyleID="s90"><Data ss:Type="Number">1.5</Data></Cell>
    <Cell ss:StyleID="s90"><Data ss:Type="Number">0</Data></Cell>
    <Cell ss:StyleID="s90"><Data ss:Type="Number">0.9</Data></Cell>
    <Cell ss:StyleID="s90"><Data ss:Type="Number">0</Data></Cell>
    <Cell ss:StyleID="s90"><Data ss:Type="Number">0</Data></Cell>
    <Cell ss:StyleID="s90"><Data ss:Type="Number">0</Data></Cell>
    <Cell ss:StyleID="s90"><Data ss:Type="Number">0</Data></Cell>
    <Cell ss:StyleID="s90"><Data ss:Type="Number">0</Data></Cell>
    <Cell ss:StyleID="s90"><Data ss:Type="Number">0</Data></Cell>
    <Cell ss:StyleID="s90"><Data ss:Type="Number">0</Data></Cell>
    <Cell ss:StyleID="s90"><Data ss:Type="Number">2</Data></Cell>
    <Cell ss:StyleID="s90"><Data ss:Type="Number">0</Data></Cell>
    <Cell ss:StyleID="s90"><Data ss:Type="Number">0</Data></Cell>
    <Cell ss:StyleID="s90"><Data ss:Type="Number">0</Data></Cell>
    <Cell ss:StyleID="s90"><Data ss:Type="Number">0</Data></Cell>
    <Cell ss:StyleID="s90"><Data ss:Type="Number">0</Data></Cell>
    <Cell ss:StyleID="s91"><Data ss:Type="Number">0</Data></Cell>
    <Cell ss:StyleID="s91"><Data ss:Type="Number">0</Data></Cell>
    <Cell ss:StyleID="s90"><Data ss:Type="Number">11</Data></Cell>
    <Cell ss:StyleID="s91"><Data ss:Type="Number">0</Data></Cell>
    <Cell ss:StyleID="s90"><Data ss:Type="Number">2.5</Data></Cell>
    <Cell ss:StyleID="s90"><Data ss:Type="Number">0.4</Data></Cell>
    <Cell ss:StyleID="s92"><Data ss:Type="Number">0</Data></Cell>
    <Cell ss:StyleID="s93"><Data ss:Type="Number">0.9</Data></Cell>
    <Cell ss:StyleID="s93"><Data ss:Type="Number">2.7</Data></Cell>
    <Cell ss:StyleID="s93"><Data ss:Type="Number">7.4</Data></Cell>
    <Cell ss:StyleID="s93"><Data ss:Type="Number">2.9</Data></Cell>
    <Cell ss:StyleID="s93"><Data ss:Type="Number">1.2</Data></Cell>
    <Cell ss:StyleID="s93"><Data ss:Type="Number">1.1000000000000001</Data></Cell>
    <Cell ss:StyleID="s93"><Data ss:Type="Number">0.6</Data></Cell>
    <Cell ss:Index="37" ss:StyleID="s94" ss:Formula="=AVERAGE(RC[-34]:RC[-23])"><Data
      ss:Type="Number">0.19999999999999998</Data></Cell>
    <Cell ss:StyleID="s95" ss:Formula="=STDEV(RC[-35]:RC[-24])/SQRT(12)"><Data
      ss:Type="Number">0.13980505908390636</Data></Cell>
    <Cell ss:StyleID="s94" ss:Formula="=AVERAGE(RC[-24]:RC[-18])"><Data
      ss:Type="Number">0.2857142857142857</Data></Cell>
    <Cell ss:StyleID="s95" ss:Formula="=STDEV(RC[-25]:RC[-19])/SQRT(7)"><Data
      ss:Type="Number">0.2857142857142857</Data></Cell>
    <Cell ss:StyleID="s94" ss:Formula="=AVERAGE(RC[-19]:RC[-14])"><Data
      ss:Type="Number">2.3166666666666669</Data></Cell>
    <Cell ss:StyleID="s95" ss:Formula="=STDEV(RC[-20]:RC[-15])/SQRT(6)"><Data
      ss:Type="Number">1.7814631938693293</Data></Cell>
    <Cell ss:StyleID="s96" ss:Formula="=AVERAGE(RC[-15]:RC[-9])"><Data
      ss:Type="Number">2.4</Data></Cell>
    <Cell ss:StyleID="s97" ss:Formula="=STDEV(RC[-16]:RC[-10])/SQRT(7)"><Data
      ss:Type="Number">0.89920599896321218</Data></Cell>
    <Cell ss:StyleID="s94"/>
    <Cell ss:StyleID="s98" ss:Formula="=RC[-9]/30*100"><Data ss:Type="Number">0.66666666666666663</Data></Cell>
    <Cell ss:StyleID="s98" ss:Formula="=RC[-9]/30*100"><Data ss:Type="Number">0.46601686361302119</Data></Cell>
    <Cell ss:StyleID="s98" ss:Formula="=RC[-9]/30*100"><Data ss:Type="Number">0.95238095238095233</Data></Cell>
    <Cell ss:StyleID="s98" ss:Formula="=RC[-9]/30*100"><Data ss:Type="Number">0.95238095238095233</Data></Cell>
    <Cell ss:StyleID="s98" ss:Formula="=RC[-9]/30*100"><Data ss:Type="Number">7.7222222222222232</Data></Cell>
    <Cell ss:StyleID="s98" ss:Formula="=RC[-9]/30*100"><Data ss:Type="Number">5.9382106462310977</Data></Cell>
    <Cell ss:StyleID="s98" ss:Formula="=RC[-9]/30*100"><Data ss:Type="Number">8</Data></Cell>
    <Cell ss:StyleID="s98" ss:Formula="=RC[-9]/30*100"><Data ss:Type="Number">2.9973533298773738</Data></Cell>
   </Row>
   <Row ss:AutoFitHeight="0">
    <Cell ss:Index="2" ss:StyleID="s80"><Data ss:Type="String">Cond 2</Data></Cell>
    <Cell ss:StyleID="s90"><Data ss:Type="Number">15.1</Data></Cell>
    <Cell ss:StyleID="s91"><Data ss:Type="Number">0</Data></Cell>
    <Cell ss:StyleID="s90"><Data ss:Type="Number">14.03</Data></Cell>
    <Cell ss:StyleID="s90"><Data ss:Type="Number">17.2</Data></Cell>
    <Cell ss:StyleID="s90"><Data ss:Type="Number">16.899999999999999</Data></Cell>
    <Cell ss:StyleID="s90"><Data ss:Type="Number">2</Data></Cell>
    <Cell ss:StyleID="s90"><Data ss:Type="Number">0</Data></Cell>
    <Cell ss:StyleID="s90"><Data ss:Type="Number">0</Data></Cell>
    <Cell ss:StyleID="s90"><Data ss:Type="Number">0</Data></Cell>
    <Cell ss:StyleID="s90"><Data ss:Type="Number">2</Data></Cell>
    <Cell ss:StyleID="s90"><Data ss:Type="Number">11</Data></Cell>
    <Cell ss:StyleID="s90"><Data ss:Type="Number">21</Data></Cell>
    <Cell ss:StyleID="s90"><Data ss:Type="Number">3</Data></Cell>
    <Cell ss:StyleID="s90"><Data ss:Type="Number">0</Data></Cell>
    <Cell ss:StyleID="s90"><Data ss:Type="Number">0</Data></Cell>
    <Cell ss:StyleID="s90"><Data ss:Type="Number">2</Data></Cell>
    <Cell ss:StyleID="s90"><Data ss:Type="Number">0</Data></Cell>
    <Cell ss:StyleID="s90"><Data ss:Type="Number">0</Data></Cell>
    <Cell ss:StyleID="s91"><Data ss:Type="Number">0</Data></Cell>
    <Cell ss:StyleID="s91"><Data ss:Type="Number">8</Data></Cell>
    <Cell ss:StyleID="s90"><Data ss:Type="Number">29</Data></Cell>
    <Cell ss:StyleID="s91"><Data ss:Type="Number">0</Data></Cell>
    <Cell ss:StyleID="s90"><Data ss:Type="Number">0</Data></Cell>
    <Cell ss:StyleID="s90"><Data ss:Type="Number">1.5</Data></Cell>
    <Cell ss:StyleID="s92"><Data ss:Type="Number">0</Data></Cell>
    <Cell ss:StyleID="s93"><Data ss:Type="Number">13.53</Data></Cell>
    <Cell ss:StyleID="s93"><Data ss:Type="Number">28.33</Data></Cell>
    <Cell ss:StyleID="s93"><Data ss:Type="Number">18.8</Data></Cell>
    <Cell ss:StyleID="s93"><Data ss:Type="Number">3.9</Data></Cell>
    <Cell ss:StyleID="s93"><Data ss:Type="Number">0.3</Data></Cell>
    <Cell ss:StyleID="s93"><Data ss:Type="Number">0</Data></Cell>
    <Cell ss:StyleID="s93"><Data ss:Type="Number">1</Data></Cell>
    <Cell ss:Index="37" ss:StyleID="s94" ss:Formula="=AVERAGE(RC[-34]:RC[-23])"><Data
      ss:Type="Number">8.2691666666666652</Data></Cell>
    <Cell ss:StyleID="s95" ss:Formula="=STDEV(RC[-35]:RC[-24])/SQRT(12)"><Data
      ss:Type="Number">2.3927787378660481</Data></Cell>
    <Cell ss:StyleID="s94" ss:Formula="=AVERAGE(RC[-24]:RC[-18])"><Data
      ss:Type="Number">0.7142857142857143</Data></Cell>
    <Cell ss:StyleID="s95" ss:Formula="=STDEV(RC[-25]:RC[-19])/SQRT(7)"><Data
      ss:Type="Number">0.47380354147934278</Data></Cell>
    <Cell ss:StyleID="s94" ss:Formula="=AVERAGE(RC[-19]:RC[-14])"><Data
      ss:Type="Number">6.416666666666667</Data></Cell>
    <Cell ss:StyleID="s95" ss:Formula="=STDEV(RC[-20]:RC[-15])/SQRT(6)"><Data
      ss:Type="Number">4.6911559816791906</Data></Cell>
    <Cell ss:StyleID="s96" ss:Formula="=AVERAGE(RC[-15]:RC[-9])"><Data
      ss:Type="Number">9.4085714285714293</Data></Cell>
    <Cell ss:StyleID="s97" ss:Formula="=STDEV(RC[-16]:RC[-10])/SQRT(7)"><Data
      ss:Type="Number">4.1854091388852224</Data></Cell>
    <Cell ss:StyleID="s94"/>
    <Cell ss:StyleID="s98" ss:Formula="=RC[-9]/30*100"><Data ss:Type="Number">27.563888888888883</Data></Cell>
    <Cell ss:StyleID="s98" ss:Formula="=RC[-9]/30*100"><Data ss:Type="Number">7.9759291262201604</Data></Cell>
    <Cell ss:StyleID="s98" ss:Formula="=RC[-9]/30*100"><Data ss:Type="Number">2.3809523809523814</Data></Cell>
    <Cell ss:StyleID="s98" ss:Formula="=RC[-9]/30*100"><Data ss:Type="Number">1.5793451382644759</Data></Cell>
    <Cell ss:StyleID="s98" ss:Formula="=RC[-9]/30*100"><Data ss:Type="Number">21.388888888888889</Data></Cell>
    <Cell ss:StyleID="s98" ss:Formula="=RC[-9]/30*100"><Data ss:Type="Number">15.637186605597304</Data></Cell>
    <Cell ss:StyleID="s98" ss:Formula="=RC[-9]/30*100"><Data ss:Type="Number">31.361904761904764</Data></Cell>
    <Cell ss:StyleID="s98" ss:Formula="=RC[-9]/30*100"><Data ss:Type="Number">13.951363796284074</Data></Cell>
   </Row>
   <Row ss:AutoFitHeight="0">
    <Cell ss:Index="2" ss:StyleID="s80"><Data ss:Type="String">Cond 3</Data></Cell>
    <Cell ss:StyleID="s90"><Data ss:Type="Number">28.83</Data></Cell>
    <Cell ss:StyleID="s91"><Data ss:Type="Number">15</Data></Cell>
    <Cell ss:StyleID="s90"><Data ss:Type="Number">28.23</Data></Cell>
    <Cell ss:StyleID="s90"><Data ss:Type="Number">29.03</Data></Cell>
    <Cell ss:StyleID="s90"><Data ss:Type="Number">29.13</Data></Cell>
    <Cell ss:StyleID="s90"><Data ss:Type="Number">28</Data></Cell>
    <Cell ss:StyleID="s90"><Data ss:Type="Number">15</Data></Cell>
    <Cell ss:StyleID="s90"><Data ss:Type="Number">13</Data></Cell>
    <Cell ss:StyleID="s90"><Data ss:Type="Number">20</Data></Cell>
    <Cell ss:StyleID="s90"><Data ss:Type="Number">10</Data></Cell>
    <Cell ss:StyleID="s90"><Data ss:Type="Number">26</Data></Cell>
    <Cell ss:StyleID="s90"><Data ss:Type="Number">23</Data></Cell>
    <Cell ss:StyleID="s90"><Data ss:Type="Number">22</Data></Cell>
    <Cell ss:StyleID="s90"><Data ss:Type="Number">11</Data></Cell>
    <Cell ss:StyleID="s90"><Data ss:Type="Number">18</Data></Cell>
    <Cell ss:StyleID="s90"><Data ss:Type="Number">9</Data></Cell>
    <Cell ss:StyleID="s90"><Data ss:Type="Number">21</Data></Cell>
    <Cell ss:StyleID="s90"><Data ss:Type="Number">28</Data></Cell>
    <Cell ss:StyleID="s91"><Data ss:Type="Number">21</Data></Cell>
    <Cell ss:StyleID="s91"><Data ss:Type="Number">2</Data></Cell>
    <Cell ss:StyleID="s90"><Data ss:Type="Number">26</Data></Cell>
    <Cell ss:StyleID="s91"><Data ss:Type="Number">29</Data></Cell>
    <Cell ss:StyleID="s90"><Data ss:Type="Number">27.03</Data></Cell>
    <Cell ss:StyleID="s90"><Data ss:Type="Number">10.63</Data></Cell>
    <Cell ss:StyleID="s92"><Data ss:Type="Number">23.93</Data></Cell>
    <Cell ss:StyleID="s93"><Data ss:Type="Number">26.83</Data></Cell>
    <Cell ss:StyleID="s93"><Data ss:Type="Number">23.93</Data></Cell>
    <Cell ss:StyleID="s93"><Data ss:Type="Number">18.899999999999999</Data></Cell>
    <Cell ss:StyleID="s93"><Data ss:Type="Number">23.57</Data></Cell>
    <Cell ss:StyleID="s93"><Data ss:Type="Number">29.53</Data></Cell>
    <Cell ss:StyleID="s93"><Data ss:Type="Number">6.2</Data></Cell>
    <Cell ss:StyleID="s93"><Data ss:Type="Number">23.63</Data></Cell>
    <Cell ss:Index="37" ss:StyleID="s94" ss:Formula="=AVERAGE(RC[-34]:RC[-23])"><Data
      ss:Type="Number">22.10166666666667</Data></Cell>
    <Cell ss:StyleID="s95" ss:Formula="=STDEV(RC[-35]:RC[-24])/SQRT(12)"><Data
      ss:Type="Number">2.0699794440983936</Data></Cell>
    <Cell ss:StyleID="s94" ss:Formula="=AVERAGE(RC[-24]:RC[-18])"><Data
      ss:Type="Number">18.571428571428573</Data></Cell>
    <Cell ss:StyleID="s95" ss:Formula="=STDEV(RC[-25]:RC[-19])/SQRT(7)"><Data
      ss:Type="Number">2.4962556994440299</Data></Cell>
    <Cell ss:StyleID="s94" ss:Formula="=AVERAGE(RC[-19]:RC[-14])"><Data
      ss:Type="Number">19.765000000000001</Data></Cell>
    <Cell ss:StyleID="s95" ss:Formula="=STDEV(RC[-20]:RC[-15])/SQRT(6)"><Data
      ss:Type="Number">4.4472139218466502</Data></Cell>
    <Cell ss:StyleID="s96" ss:Formula="=AVERAGE(RC[-15]:RC[-9])"><Data
      ss:Type="Number">21.798571428571424</Data></Cell>
    <Cell ss:StyleID="s97" ss:Formula="=STDEV(RC[-16]:RC[-10])/SQRT(7)"><Data
      ss:Type="Number">2.8778401528886635</Data></Cell>
    <Cell ss:StyleID="s94"/>
    <Cell ss:StyleID="s98" ss:Formula="=RC[-9]/30*100"><Data ss:Type="Number">73.672222222222246</Data></Cell>
    <Cell ss:StyleID="s98" ss:Formula="=RC[-9]/30*100"><Data ss:Type="Number">6.8999314803279779</Data></Cell>
    <Cell ss:StyleID="s98" ss:Formula="=RC[-9]/30*100"><Data ss:Type="Number">61.904761904761905</Data></Cell>
    <Cell ss:StyleID="s98" ss:Formula="=RC[-9]/30*100"><Data ss:Type="Number">8.3208523314801006</Data></Cell>
    <Cell ss:StyleID="s98" ss:Formula="=RC[-9]/30*100"><Data ss:Type="Number">65.88333333333334</Data></Cell>
    <Cell ss:StyleID="s98" ss:Formula="=RC[-9]/30*100"><Data ss:Type="Number">14.8240464061555</Data></Cell>
    <Cell ss:StyleID="s98" ss:Formula="=RC[-9]/30*100"><Data ss:Type="Number">72.661904761904751</Data></Cell>
    <Cell ss:StyleID="s98" ss:Formula="=RC[-9]/30*100"><Data ss:Type="Number">9.5928005096288782</Data></Cell>
   </Row>
   <Row ss:AutoFitHeight="0">
    <Cell ss:Index="2" ss:StyleID="s80"/>
    <Cell ss:StyleID="s90"/>
    <Cell ss:StyleID="s91"/>
    <Cell ss:StyleID="s90"/>
    <Cell ss:StyleID="s90"/>
    <Cell ss:StyleID="s90"/>
    <Cell ss:StyleID="s90"/>
    <Cell ss:StyleID="s90"/>
    <Cell ss:StyleID="s90"/>
    <Cell ss:StyleID="s90"/>
    <Cell ss:StyleID="s90"/>
    <Cell ss:StyleID="s90"/>
    <Cell ss:StyleID="s90"/>
    <Cell ss:StyleID="s90"/>
    <Cell ss:StyleID="s90"/>
    <Cell ss:StyleID="s90"/>
    <Cell ss:StyleID="s90"/>
    <Cell ss:StyleID="s90"/>
    <Cell ss:StyleID="s90"/>
    <Cell ss:StyleID="s91"/>
    <Cell ss:StyleID="s91"/>
    <Cell ss:StyleID="s90"/>
    <Cell ss:StyleID="s90"/>
    <Cell ss:StyleID="s90"/>
    <Cell ss:StyleID="s90"/>
    <Cell ss:StyleID="s90"/>
    <Cell ss:StyleID="s93"/>
    <Cell ss:StyleID="s93"/>
    <Cell ss:StyleID="s93"/>
    <Cell ss:StyleID="s93"/>
    <Cell ss:StyleID="s93"/>
    <Cell ss:StyleID="s93"/>
    <Cell ss:StyleID="s93"/>
    <Cell ss:Index="37" ss:StyleID="s94"/>
    <Cell ss:StyleID="s95"/>
    <Cell ss:StyleID="s94"/>
    <Cell ss:StyleID="s95"/>
    <Cell ss:StyleID="s94"/>
    <Cell ss:StyleID="s95"/>
    <Cell ss:StyleID="s96"/>
    <Cell ss:StyleID="s97"/>
    <Cell ss:StyleID="s94"/>
    <Cell ss:StyleID="s98"/>
    <Cell ss:StyleID="s98"/>
    <Cell ss:StyleID="s98"/>
    <Cell ss:StyleID="s98"/>
    <Cell ss:StyleID="s98"/>
    <Cell ss:StyleID="s98"/>
    <Cell ss:StyleID="s98"/>
    <Cell ss:StyleID="s98"/>
   </Row>
   <Row ss:AutoFitHeight="0">
    <Cell ss:Index="2" ss:StyleID="s80"><Data ss:Type="String">Ext 1</Data></Cell>
    <Cell ss:StyleID="s90"><Data ss:Type="Number">28.97</Data></Cell>
    <Cell ss:StyleID="s91"><Data ss:Type="Number">19</Data></Cell>
    <Cell ss:StyleID="s90"><Data ss:Type="Number">14.63</Data></Cell>
    <Cell ss:StyleID="s90"><Data ss:Type="Number">29.87</Data></Cell>
    <Cell ss:StyleID="s90"><Data ss:Type="Number">29.87</Data></Cell>
    <Cell ss:StyleID="s90"><Data ss:Type="Number">24</Data></Cell>
    <Cell ss:StyleID="s90"><Data ss:Type="Number">27</Data></Cell>
    <Cell ss:StyleID="s90"><Data ss:Type="Number">21</Data></Cell>
    <Cell ss:StyleID="s99"><Data ss:Type="Number">14</Data></Cell>
    <Cell ss:StyleID="s99"><Data ss:Type="Number">17</Data></Cell>
    <Cell ss:StyleID="s90"><Data ss:Type="Number">16</Data></Cell>
    <Cell ss:StyleID="s90"><Data ss:Type="Number">29</Data></Cell>
    <Cell ss:StyleID="s90"><Data ss:Type="Number">29</Data></Cell>
    <Cell ss:StyleID="s90"><Data ss:Type="Number">29</Data></Cell>
    <Cell ss:StyleID="s90"><Data ss:Type="Number">21</Data></Cell>
    <Cell ss:StyleID="s90"><Data ss:Type="Number">26</Data></Cell>
    <Cell ss:StyleID="s90"><Data ss:Type="Number">25</Data></Cell>
    <Cell ss:StyleID="s90"><Data ss:Type="Number">19</Data></Cell>
    <Cell ss:StyleID="s91"><Data ss:Type="Number">18</Data></Cell>
    <Cell ss:StyleID="s91"><Data ss:Type="Number">15</Data></Cell>
    <Cell ss:StyleID="s90"><Data ss:Type="Number">7</Data></Cell>
    <Cell ss:StyleID="s90"><Data ss:Type="Number">30</Data></Cell>
    <Cell ss:StyleID="s90"><Data ss:Type="Number">27.93</Data></Cell>
    <Cell ss:StyleID="s90"><Data ss:Type="Number">29.83</Data></Cell>
    <Cell ss:StyleID="s90"><Data ss:Type="Number">29.97</Data></Cell>
    <Cell ss:StyleID="s93"><Data ss:Type="Number">28.13</Data></Cell>
    <Cell ss:StyleID="s93"><Data ss:Type="Number">17.03</Data></Cell>
    <Cell ss:StyleID="s93"><Data ss:Type="Number">20.47</Data></Cell>
    <Cell ss:StyleID="s93"><Data ss:Type="Number">28.23</Data></Cell>
    <Cell ss:StyleID="s93"><Data ss:Type="Number">25.83</Data></Cell>
    <Cell ss:StyleID="s93"><Data ss:Type="Number">28.47</Data></Cell>
    <Cell ss:StyleID="s93"><Data ss:Type="Number">26.63</Data></Cell>
    <Cell ss:Index="37" ss:StyleID="s94" ss:Formula="=AVERAGE(RC[-34]:RC[-23])"><Data
      ss:Type="Number">22.528333333333336</Data></Cell>
    <Cell ss:StyleID="s95" ss:Formula="=STDEV(RC[-35]:RC[-24])/SQRT(12)"><Data
      ss:Type="Number">1.8183033355856792</Data></Cell>
    <Cell ss:StyleID="s94" ss:Formula="=AVERAGE(RC[-24]:RC[-18])"><Data
      ss:Type="Number">23.857142857142858</Data></Cell>
    <Cell ss:StyleID="s95" ss:Formula="=STDEV(RC[-25]:RC[-19])/SQRT(7)"><Data
      ss:Type="Number">1.7241778085934911</Data></Cell>
    <Cell ss:StyleID="s94" ss:Formula="=AVERAGE(RC[-19]:RC[-14])"><Data
      ss:Type="Number">23.288333333333338</Data></Cell>
    <Cell ss:StyleID="s95" ss:Formula="=STDEV(RC[-20]:RC[-15])/SQRT(6)"><Data
      ss:Type="Number">4.0333438705096469</Data></Cell>
    <Cell ss:StyleID="s96" ss:Formula="=AVERAGE(RC[-15]:RC[-9])"><Data
      ss:Type="Number">24.97</Data></Cell>
    <Cell ss:StyleID="s97" ss:Formula="=STDEV(RC[-16]:RC[-10])/SQRT(7)"><Data
      ss:Type="Number">1.6878557826002685</Data></Cell>
    <Cell ss:StyleID="s94"/>
    <Cell ss:StyleID="s98" ss:Formula="=RC[-9]/30*100"><Data ss:Type="Number">75.094444444444449</Data></Cell>
    <Cell ss:StyleID="s98" ss:Formula="=RC[-9]/30*100"><Data ss:Type="Number">6.0610111186189304</Data></Cell>
    <Cell ss:StyleID="s98" ss:Formula="=RC[-9]/30*100"><Data ss:Type="Number">79.523809523809533</Data></Cell>
    <Cell ss:StyleID="s98" ss:Formula="=RC[-9]/30*100"><Data ss:Type="Number">5.7472593619783039</Data></Cell>
    <Cell ss:StyleID="s98" ss:Formula="=RC[-9]/30*100"><Data ss:Type="Number">77.627777777777794</Data></Cell>
    <Cell ss:StyleID="s98" ss:Formula="=RC[-9]/30*100"><Data ss:Type="Number">13.444479568365489</Data></Cell>
    <Cell ss:StyleID="s98" ss:Formula="=RC[-9]/30*100"><Data ss:Type="Number">83.23333333333332</Data></Cell>
    <Cell ss:StyleID="s98" ss:Formula="=RC[-9]/30*100"><Data ss:Type="Number">5.6261859420008946</Data></Cell>
   </Row>
   <Row ss:AutoFitHeight="0">
    <Cell ss:Index="2" ss:StyleID="s80"><Data ss:Type="String">Ext 2</Data></Cell>
    <Cell ss:StyleID="s90"/>
    <Cell ss:StyleID="s90"/>
    <Cell ss:StyleID="s90"/>
    <Cell ss:StyleID="s90"/>
    <Cell ss:StyleID="s90"/>
    <Cell ss:StyleID="s90"/>
    <Cell ss:StyleID="s90"/>
    <Cell ss:StyleID="s90"/>
    <Cell ss:StyleID="s90"/>
    <Cell ss:StyleID="s90"/>
    <Cell ss:StyleID="s90"/>
    <Cell ss:StyleID="s90"/>
    <Cell ss:StyleID="s90"><Data ss:Type="Number">30</Data></Cell>
    <Cell ss:StyleID="s90"><Data ss:Type="Number">29</Data></Cell>
    <Cell ss:StyleID="s90"><Data ss:Type="Number">22</Data></Cell>
    <Cell ss:StyleID="s90"><Data ss:Type="Number">18</Data></Cell>
    <Cell ss:StyleID="s90"><Data ss:Type="Number">27</Data></Cell>
    <Cell ss:StyleID="s90"><Data ss:Type="Number">21</Data></Cell>
    <Cell ss:StyleID="s91"><Data ss:Type="Number">0</Data></Cell>
    <Cell ss:StyleID="s91"><Data ss:Type="Number">29</Data></Cell>
    <Cell ss:StyleID="s90"><Data ss:Type="Number">15</Data></Cell>
    <Cell ss:StyleID="s90"><Data ss:Type="Number">30</Data></Cell>
    <Cell ss:StyleID="s90"><Data ss:Type="Number">28.23</Data></Cell>
    <Cell ss:StyleID="s90"><Data ss:Type="Number">29.97</Data></Cell>
    <Cell ss:StyleID="s90"><Data ss:Type="Number">29.97</Data></Cell>
    <Cell ss:StyleID="s93"><Data ss:Type="Number">28.63</Data></Cell>
    <Cell ss:StyleID="s93"><Data ss:Type="Number">17.73</Data></Cell>
    <Cell ss:StyleID="s93"><Data ss:Type="Number">17.53</Data></Cell>
    <Cell ss:StyleID="s93"><Data ss:Type="Number">29.97</Data></Cell>
    <Cell ss:StyleID="s93"><Data ss:Type="Number">24.13</Data></Cell>
    <Cell ss:StyleID="s93"><Data ss:Type="Number">29.67</Data></Cell>
    <Cell ss:StyleID="s93"><Data ss:Type="Number">12</Data></Cell>
    <Cell ss:Index="37" ss:StyleID="s94"/>
    <Cell ss:StyleID="s95"/>
    <Cell ss:StyleID="s94" ss:Formula="=AVERAGE(RC[-24]:RC[-18])"><Data
      ss:Type="Number">21</Data></Cell>
    <Cell ss:StyleID="s95" ss:Formula="=STDEV(RC[-25]:RC[-19])/SQRT(7)"><Data
      ss:Type="Number">3.8791260675078667</Data></Cell>
    <Cell ss:StyleID="s94" ss:Formula="=AVERAGE(RC[-19]:RC[-14])"><Data
      ss:Type="Number">27.028333333333332</Data></Cell>
    <Cell ss:StyleID="s95" ss:Formula="=STDEV(RC[-20]:RC[-15])/SQRT(6)"><Data
      ss:Type="Number">2.4231514145380566</Data></Cell>
    <Cell ss:StyleID="s96" ss:Formula="=AVERAGE(RC[-15]:RC[-9])"><Data
      ss:Type="Number">22.80857142857143</Data></Cell>
    <Cell ss:StyleID="s97" ss:Formula="=STDEV(RC[-16]:RC[-10])/SQRT(7)"><Data
      ss:Type="Number">2.6924978919136007</Data></Cell>
    <Cell ss:StyleID="s94"/>
    <Cell ss:StyleID="s98"/>
    <Cell ss:StyleID="s98"/>
    <Cell ss:StyleID="s98" ss:Formula="=RC[-9]/30*100"><Data ss:Type="Number">70</Data></Cell>
    <Cell ss:StyleID="s98" ss:Formula="=RC[-9]/30*100"><Data ss:Type="Number">12.930420225026223</Data></Cell>
    <Cell ss:StyleID="s98" ss:Formula="=RC[-9]/30*100"><Data ss:Type="Number">90.094444444444449</Data></Cell>
    <Cell ss:StyleID="s98" ss:Formula="=RC[-9]/30*100"><Data ss:Type="Number">8.0771713817935211</Data></Cell>
    <Cell ss:StyleID="s98" ss:Formula="=RC[-9]/30*100"><Data ss:Type="Number">76.028571428571439</Data></Cell>
    <Cell ss:StyleID="s98" ss:Formula="=RC[-9]/30*100"><Data ss:Type="Number">8.9749929730453353</Data></Cell>
   </Row>
   <Row ss:AutoFitHeight="0">
    <Cell ss:Index="2" ss:StyleID="s80"><Data ss:Type="String">Ext 3</Data></Cell>
    <Cell ss:Index="8" ss:StyleID="s90"/>
    <Cell ss:StyleID="s90"/>
    <Cell ss:StyleID="s90"/>
    <Cell ss:StyleID="s100"/>
    <Cell ss:StyleID="s90"/>
    <Cell ss:StyleID="s90"/>
    <Cell ss:StyleID="s90"/>
    <Cell ss:StyleID="s90"><Data ss:Type="Number">29</Data></Cell>
    <Cell ss:StyleID="s90"><Data ss:Type="Number">27</Data></Cell>
    <Cell ss:StyleID="s90"><Data ss:Type="Number">22</Data></Cell>
    <Cell ss:StyleID="s90"><Data ss:Type="Number">13</Data></Cell>
    <Cell ss:StyleID="s90"><Data ss:Type="Number">27</Data></Cell>
    <Cell ss:StyleID="s90"><Data ss:Type="Number">12</Data></Cell>
    <Cell ss:StyleID="s91"><Data ss:Type="Number">29</Data></Cell>
    <Cell ss:StyleID="s91"><Data ss:Type="Number">28</Data></Cell>
    <Cell ss:StyleID="s90"><Data ss:Type="Number">18</Data></Cell>
    <Cell ss:StyleID="s90"><Data ss:Type="Number">29</Data></Cell>
    <Cell ss:StyleID="s90"><Data ss:Type="Number">19.93</Data></Cell>
    <Cell ss:StyleID="s90"><Data ss:Type="Number">29.97</Data></Cell>
    <Cell ss:StyleID="s90"><Data ss:Type="Number">29.97</Data></Cell>
    <Cell ss:StyleID="s93"><Data ss:Type="Number">19.43</Data></Cell>
    <Cell ss:StyleID="s93"><Data ss:Type="Number">22.53</Data></Cell>
    <Cell ss:StyleID="s93"><Data ss:Type="Number">21.57</Data></Cell>
    <Cell ss:StyleID="s93"><Data ss:Type="Number">29.97</Data></Cell>
    <Cell ss:StyleID="s93"><Data ss:Type="Number">25.43</Data></Cell>
    <Cell ss:StyleID="s93"><Data ss:Type="Number">27.97</Data></Cell>
    <Cell ss:StyleID="s93"><Data ss:Type="Number">26.23</Data></Cell>
    <Cell ss:Index="37" ss:StyleID="s94"/>
    <Cell ss:StyleID="s95"/>
    <Cell ss:StyleID="s94" ss:Formula="=AVERAGE(RC[-24]:RC[-18])"><Data
      ss:Type="Number">22.714285714285715</Data></Cell>
    <Cell ss:StyleID="s95" ss:Formula="=STDEV(RC[-25]:RC[-19])/SQRT(7)"><Data
      ss:Type="Number">2.7835767134619971</Data></Cell>
    <Cell ss:StyleID="s94" ss:Formula="=AVERAGE(RC[-19]:RC[-14])"><Data
      ss:Type="Number">25.811666666666667</Data></Cell>
    <Cell ss:StyleID="s95" ss:Formula="=STDEV(RC[-20]:RC[-15])/SQRT(6)"><Data
      ss:Type="Number">2.1996506035681591</Data></Cell>
    <Cell ss:StyleID="s96" ss:Formula="=AVERAGE(RC[-15]:RC[-9])"><Data
      ss:Type="Number">24.732857142857142</Data></Cell>
    <Cell ss:StyleID="s97" ss:Formula="=STDEV(RC[-16]:RC[-10])/SQRT(7)"><Data
      ss:Type="Number">1.4109330149901165</Data></Cell>
    <Cell ss:StyleID="s94"/>
    <Cell ss:StyleID="s98"/>
    <Cell ss:StyleID="s98"/>
    <Cell ss:StyleID="s98" ss:Formula="=RC[-9]/30*100"><Data ss:Type="Number">75.714285714285722</Data></Cell>
    <Cell ss:StyleID="s98" ss:Formula="=RC[-9]/30*100"><Data ss:Type="Number">9.2785890448733248</Data></Cell>
    <Cell ss:StyleID="s98" ss:Formula="=RC[-9]/30*100"><Data ss:Type="Number">86.038888888888891</Data></Cell>
    <Cell ss:StyleID="s98" ss:Formula="=RC[-9]/30*100"><Data ss:Type="Number">7.3321686785605298</Data></Cell>
    <Cell ss:StyleID="s98" ss:Formula="=RC[-9]/30*100"><Data ss:Type="Number">82.442857142857136</Data></Cell>
    <Cell ss:StyleID="s98" ss:Formula="=RC[-9]/30*100"><Data ss:Type="Number">4.7031100499670551</Data></Cell>
   </Row>
   <Row ss:AutoFitHeight="0">
    <Cell ss:Index="2" ss:StyleID="s80"><Data ss:Type="String">Ext 4</Data></Cell>
    <Cell ss:Index="8" ss:StyleID="s90"/>
    <Cell ss:StyleID="s90"/>
    <Cell ss:StyleID="s91"/>
    <Cell ss:StyleID="s100"/>
    <Cell ss:StyleID="s90"/>
    <Cell ss:StyleID="s90"/>
    <Cell ss:StyleID="s90"/>
    <Cell ss:StyleID="s90"><Data ss:Type="Number">28</Data></Cell>
    <Cell ss:StyleID="s90"><Data ss:Type="Number">25</Data></Cell>
    <Cell ss:StyleID="s90"><Data ss:Type="Number">17</Data></Cell>
    <Cell ss:StyleID="s90"><Data ss:Type="Number">11</Data></Cell>
    <Cell ss:StyleID="s90"><Data ss:Type="Number">24</Data></Cell>
    <Cell ss:StyleID="s90"><Data ss:Type="Number">8</Data></Cell>
    <Cell ss:StyleID="s91"><Data ss:Type="Number">27</Data></Cell>
    <Cell ss:StyleID="s91"><Data ss:Type="Number">26</Data></Cell>
    <Cell ss:StyleID="s90"><Data ss:Type="Number">22</Data></Cell>
    <Cell ss:StyleID="s90"><Data ss:Type="Number">17</Data></Cell>
    <Cell ss:StyleID="s90"><Data ss:Type="Number">21.9</Data></Cell>
    <Cell ss:StyleID="s90"><Data ss:Type="Number">12.93</Data></Cell>
    <Cell ss:StyleID="s90"><Data ss:Type="Number">12.3</Data></Cell>
    <Cell ss:StyleID="s93"><Data ss:Type="Number">15.43</Data></Cell>
    <Cell ss:StyleID="s93"><Data ss:Type="Number">16.03</Data></Cell>
    <Cell ss:StyleID="s93"><Data ss:Type="Number">9.1999999999999993</Data></Cell>
    <Cell ss:StyleID="s93"><Data ss:Type="Number">29.97</Data></Cell>
    <Cell ss:StyleID="s93"><Data ss:Type="Number">29.87</Data></Cell>
    <Cell ss:StyleID="s93"><Data ss:Type="Number">23.17</Data></Cell>
    <Cell ss:StyleID="s93"><Data ss:Type="Number">28.67</Data></Cell>
    <Cell ss:Index="37" ss:StyleID="s94"/>
    <Cell ss:StyleID="s95"/>
    <Cell ss:StyleID="s94" ss:Formula="=AVERAGE(RC[-24]:RC[-18])"><Data
      ss:Type="Number">20</Data></Cell>
    <Cell ss:StyleID="s95" ss:Formula="=STDEV(RC[-25]:RC[-19])/SQRT(7)"><Data
      ss:Type="Number">3.0394235042348474</Data></Cell>
    <Cell ss:StyleID="s94" ss:Formula="=AVERAGE(RC[-19]:RC[-14])"><Data
      ss:Type="Number">18.688333333333336</Data></Cell>
    <Cell ss:StyleID="s95" ss:Formula="=STDEV(RC[-20]:RC[-15])/SQRT(6)"><Data
      ss:Type="Number">2.2476809036080785</Data></Cell>
    <Cell ss:StyleID="s96" ss:Formula="=AVERAGE(RC[-15]:RC[-9])"><Data
      ss:Type="Number">21.762857142857143</Data></Cell>
    <Cell ss:StyleID="s97" ss:Formula="=STDEV(RC[-16]:RC[-10])/SQRT(7)"><Data
      ss:Type="Number">3.1379692510297432</Data></Cell>
    <Cell ss:StyleID="s94"/>
    <Cell ss:StyleID="s98"/>
    <Cell ss:StyleID="s98"/>
    <Cell ss:StyleID="s98" ss:Formula="=RC[-9]/30*100"><Data ss:Type="Number">66.666666666666657</Data></Cell>
    <Cell ss:StyleID="s98" ss:Formula="=RC[-9]/30*100"><Data ss:Type="Number">10.131411680782824</Data></Cell>
    <Cell ss:StyleID="s98" ss:Formula="=RC[-9]/30*100"><Data ss:Type="Number">62.294444444444451</Data></Cell>
    <Cell ss:StyleID="s98" ss:Formula="=RC[-9]/30*100"><Data ss:Type="Number">7.4922696786935941</Data></Cell>
    <Cell ss:StyleID="s98" ss:Formula="=RC[-9]/30*100"><Data ss:Type="Number">72.542857142857144</Data></Cell>
    <Cell ss:StyleID="s98" ss:Formula="=RC[-9]/30*100"><Data ss:Type="Number">10.459897503432478</Data></Cell>
   </Row>
   <Row ss:AutoFitHeight="0">
    <Cell ss:Index="2" ss:StyleID="s80"><Data ss:Type="String">Ext 5</Data></Cell>
    <Cell ss:Index="8" ss:StyleID="s90"/>
    <Cell ss:StyleID="s90"/>
    <Cell ss:StyleID="s90"/>
    <Cell ss:StyleID="s100"/>
    <Cell ss:StyleID="s90"/>
    <Cell ss:StyleID="s90"/>
    <Cell ss:StyleID="s90"/>
    <Cell ss:StyleID="s90"><Data ss:Type="Number">25</Data></Cell>
    <Cell ss:StyleID="s90"><Data ss:Type="Number">25</Data></Cell>
    <Cell ss:StyleID="s90"><Data ss:Type="Number">15</Data></Cell>
    <Cell ss:StyleID="s90"><Data ss:Type="Number">8</Data></Cell>
    <Cell ss:StyleID="s90"><Data ss:Type="Number">20</Data></Cell>
    <Cell ss:StyleID="s90"><Data ss:Type="Number">15</Data></Cell>
    <Cell ss:StyleID="s91"><Data ss:Type="Number">20</Data></Cell>
    <Cell ss:StyleID="s91"><Data ss:Type="Number">11</Data></Cell>
    <Cell ss:StyleID="s90"><Data ss:Type="Number">24</Data></Cell>
    <Cell ss:StyleID="s90"><Data ss:Type="Number">5</Data></Cell>
    <Cell ss:StyleID="s90"><Data ss:Type="Number">18.73</Data></Cell>
    <Cell ss:StyleID="s90"><Data ss:Type="Number">10.9</Data></Cell>
    <Cell ss:StyleID="s90"><Data ss:Type="Number">9.3000000000000007</Data></Cell>
    <Cell ss:StyleID="s93"><Data ss:Type="Number">23.37</Data></Cell>
    <Cell ss:StyleID="s93"><Data ss:Type="Number">10.3</Data></Cell>
    <Cell ss:StyleID="s93"><Data ss:Type="Number">26.87</Data></Cell>
    <Cell ss:StyleID="s93"><Data ss:Type="Number">27.87</Data></Cell>
    <Cell ss:StyleID="s93"><Data ss:Type="Number">17.329999999999998</Data></Cell>
    <Cell ss:StyleID="s93"><Data ss:Type="Number">15.3</Data></Cell>
    <Cell ss:StyleID="s93"><Data ss:Type="Number">23.3</Data></Cell>
    <Cell ss:Index="37" ss:StyleID="s94"/>
    <Cell ss:StyleID="s95"/>
    <Cell ss:StyleID="s94" ss:Formula="=AVERAGE(RC[-24]:RC[-18])"><Data
      ss:Type="Number">18.285714285714285</Data></Cell>
    <Cell ss:StyleID="s95" ss:Formula="=STDEV(RC[-25]:RC[-19])/SQRT(7)"><Data
      ss:Type="Number">2.3064535311071119</Data></Cell>
    <Cell ss:StyleID="s94" ss:Formula="=AVERAGE(RC[-19]:RC[-14])"><Data
      ss:Type="Number">13.155000000000001</Data></Cell>
    <Cell ss:StyleID="s95" ss:Formula="=STDEV(RC[-20]:RC[-15])/SQRT(6)"><Data
      ss:Type="Number">2.8271820481414571</Data></Cell>
    <Cell ss:StyleID="s96" ss:Formula="=AVERAGE(RC[-15]:RC[-9])"><Data
      ss:Type="Number">20.62</Data></Cell>
    <Cell ss:StyleID="s97" ss:Formula="=STDEV(RC[-16]:RC[-10])/SQRT(7)"><Data
      ss:Type="Number">2.449483910657801</Data></Cell>
    <Cell ss:StyleID="s94"/>
    <Cell ss:StyleID="s98"/>
    <Cell ss:StyleID="s98"/>
    <Cell ss:StyleID="s98" ss:Formula="=RC[-9]/30*100"><Data ss:Type="Number">60.952380952380949</Data></Cell>
    <Cell ss:StyleID="s98" ss:Formula="=RC[-9]/30*100"><Data ss:Type="Number">7.6881784370237058</Data></Cell>
    <Cell ss:StyleID="s98" ss:Formula="=RC[-9]/30*100"><Data ss:Type="Number">43.850000000000009</Data></Cell>
    <Cell ss:StyleID="s98" ss:Formula="=RC[-9]/30*100"><Data ss:Type="Number">9.4239401604715241</Data></Cell>
    <Cell ss:StyleID="s98" ss:Formula="=RC[-9]/30*100"><Data ss:Type="Number">68.733333333333334</Data></Cell>
    <Cell ss:StyleID="s98" ss:Formula="=RC[-9]/30*100"><Data ss:Type="Number">8.1649463688593364</Data></Cell>
   </Row>
   <Row ss:AutoFitHeight="0">
    <Cell ss:Index="2" ss:StyleID="s80"><Data ss:Type="String">Ext 6</Data></Cell>
    <Cell ss:Index="8" ss:StyleID="s90"/>
    <Cell ss:Index="15" ss:StyleID="s90"><Data ss:Type="Number">30</Data></Cell>
    <Cell ss:StyleID="s90"><Data ss:Type="Number">29</Data></Cell>
    <Cell ss:StyleID="s90"><Data ss:Type="Number">9</Data></Cell>
    <Cell ss:StyleID="s90"><Data ss:Type="Number">4</Data></Cell>
    <Cell ss:StyleID="s90"><Data ss:Type="Number">18</Data></Cell>
    <Cell ss:StyleID="s90"><Data ss:Type="Number">29</Data></Cell>
    <Cell ss:StyleID="s91"><Data ss:Type="Number">6</Data></Cell>
    <Cell ss:StyleID="s91"><Data ss:Type="Number">8</Data></Cell>
    <Cell ss:StyleID="s90"><Data ss:Type="Number">11</Data></Cell>
    <Cell ss:StyleID="s90"><Data ss:Type="Number">3</Data></Cell>
    <Cell ss:StyleID="s90"><Data ss:Type="Number">5.8</Data></Cell>
    <Cell ss:StyleID="s90"><Data ss:Type="Number">9.4</Data></Cell>
    <Cell ss:StyleID="s90"><Data ss:Type="Number">15</Data></Cell>
    <Cell ss:StyleID="s93"><Data ss:Type="Number">19.5</Data></Cell>
    <Cell ss:StyleID="s93"><Data ss:Type="Number">17.3</Data></Cell>
    <Cell ss:StyleID="s93"><Data ss:Type="Number">24.13</Data></Cell>
    <Cell ss:StyleID="s93"><Data ss:Type="Number">28.77</Data></Cell>
    <Cell ss:StyleID="s93"><Data ss:Type="Number">4.5999999999999996</Data></Cell>
    <Cell ss:StyleID="s93"><Data ss:Type="Number">12.7</Data></Cell>
    <Cell ss:StyleID="s93"><Data ss:Type="Number">4.5</Data></Cell>
    <Cell ss:Index="37" ss:StyleID="s94"/>
    <Cell ss:StyleID="s95"/>
    <Cell ss:StyleID="s94" ss:Formula="=AVERAGE(RC[-24]:RC[-18])"><Data
      ss:Type="Number">17.857142857142858</Data></Cell>
    <Cell ss:StyleID="s95" ss:Formula="=STDEV(RC[-25]:RC[-19])/SQRT(7)"><Data
      ss:Type="Number">4.3830222853347998</Data></Cell>
    <Cell ss:StyleID="s94" ss:Formula="=AVERAGE(RC[-19]:RC[-14])"><Data
      ss:Type="Number">8.7000000000000011</Data></Cell>
    <Cell ss:StyleID="s95" ss:Formula="=STDEV(RC[-20]:RC[-15])/SQRT(6)"><Data
      ss:Type="Number">1.7015679044144352</Data></Cell>
    <Cell ss:StyleID="s96" ss:Formula="=AVERAGE(RC[-15]:RC[-9])"><Data
      ss:Type="Number">15.928571428571427</Data></Cell>
    <Cell ss:StyleID="s97" ss:Formula="=STDEV(RC[-16]:RC[-10])/SQRT(7)"><Data
      ss:Type="Number">3.5056895446792593</Data></Cell>
    <Cell ss:StyleID="s94"/>
    <Cell ss:StyleID="s98"/>
    <Cell ss:StyleID="s98"/>
    <Cell ss:StyleID="s98" ss:Formula="=RC[-9]/30*100"><Data ss:Type="Number">59.523809523809526</Data></Cell>
    <Cell ss:StyleID="s98" ss:Formula="=RC[-9]/30*100"><Data ss:Type="Number">14.610074284449331</Data></Cell>
    <Cell ss:StyleID="s98" ss:Formula="=RC[-9]/30*100"><Data ss:Type="Number">29.000000000000004</Data></Cell>
    <Cell ss:StyleID="s98" ss:Formula="=RC[-9]/30*100"><Data ss:Type="Number">5.6718930147147839</Data></Cell>
    <Cell ss:StyleID="s98" ss:Formula="=RC[-9]/30*100"><Data ss:Type="Number">53.095238095238095</Data></Cell>
    <Cell ss:StyleID="s98" ss:Formula="=RC[-9]/30*100"><Data ss:Type="Number">11.685631815597532</Data></Cell>
   </Row>
   <Row ss:AutoFitHeight="0">
    <Cell ss:Index="2" ss:StyleID="s80"><Data ss:Type="String">Ext 7</Data></Cell>
    <Cell ss:Index="8" ss:StyleID="s90"/>
    <Cell ss:Index="15" ss:StyleID="s90"><Data ss:Type="Number">15</Data></Cell>
    <Cell ss:StyleID="s90"><Data ss:Type="Number">13</Data></Cell>
    <Cell ss:StyleID="s90"><Data ss:Type="Number">0</Data></Cell>
    <Cell ss:StyleID="s90"><Data ss:Type="Number">12</Data></Cell>
    <Cell ss:StyleID="s90"><Data ss:Type="Number">11</Data></Cell>
    <Cell ss:StyleID="s90"><Data ss:Type="Number">28</Data></Cell>
    <Cell ss:StyleID="s91"><Data ss:Type="Number">8</Data></Cell>
    <Cell ss:StyleID="s91"><Data ss:Type="Number">4</Data></Cell>
    <Cell ss:StyleID="s90"><Data ss:Type="Number">8</Data></Cell>
    <Cell ss:StyleID="s90"><Data ss:Type="Number">6</Data></Cell>
    <Cell ss:StyleID="s90"><Data ss:Type="Number">7.9</Data></Cell>
    <Cell ss:StyleID="s90"><Data ss:Type="Number">5.2</Data></Cell>
    <Cell ss:StyleID="s90"><Data ss:Type="Number">19.329999999999998</Data></Cell>
    <Cell ss:StyleID="s93"><Data ss:Type="Number">18.2</Data></Cell>
    <Cell ss:StyleID="s93"><Data ss:Type="Number">25.77</Data></Cell>
    <Cell ss:StyleID="s93"><Data ss:Type="Number">25.43</Data></Cell>
    <Cell ss:StyleID="s93"><Data ss:Type="Number">19.93</Data></Cell>
    <Cell ss:StyleID="s93"><Data ss:Type="Number">5.8</Data></Cell>
    <Cell ss:StyleID="s93"><Data ss:Type="Number">4.8</Data></Cell>
    <Cell ss:StyleID="s93"><Data ss:Type="Number">14.67</Data></Cell>
    <Cell ss:Index="38" ss:StyleID="s95"/>
    <Cell ss:StyleID="s94" ss:Formula="=AVERAGE(RC[-24]:RC[-18])"><Data
      ss:Type="Number">12.428571428571429</Data></Cell>
    <Cell ss:StyleID="s95" ss:Formula="=STDEV(RC[-25]:RC[-19])/SQRT(7)"><Data
      ss:Type="Number">3.1837170762755767</Data></Cell>
    <Cell ss:StyleID="s94" ss:Formula="=AVERAGE(RC[-19]:RC[-14])"><Data
      ss:Type="Number">8.4049999999999994</Data></Cell>
    <Cell ss:StyleID="s95" ss:Formula="=STDEV(RC[-20]:RC[-15])/SQRT(6)"><Data
      ss:Type="Number">2.2747509021136074</Data></Cell>
    <Cell ss:StyleID="s96" ss:Formula="=AVERAGE(RC[-15]:RC[-9])"><Data
      ss:Type="Number">16.371428571428574</Data></Cell>
    <Cell ss:StyleID="s97" ss:Formula="=STDEV(RC[-16]:RC[-10])/SQRT(7)"><Data
      ss:Type="Number">3.2180513392064918</Data></Cell>
    <Cell ss:StyleID="s94"/>
    <Cell ss:StyleID="s98"/>
    <Cell ss:StyleID="s98"/>
    <Cell ss:StyleID="s98" ss:Formula="=RC[-9]/30*100"><Data ss:Type="Number">41.428571428571431</Data></Cell>
    <Cell ss:StyleID="s98" ss:Formula="=RC[-9]/30*100"><Data ss:Type="Number">10.612390254251922</Data></Cell>
    <Cell ss:StyleID="s98" ss:Formula="=RC[-9]/30*100"><Data ss:Type="Number">28.016666666666662</Data></Cell>
    <Cell ss:StyleID="s98" ss:Formula="=RC[-9]/30*100"><Data ss:Type="Number">7.5825030070453572</Data></Cell>
    <Cell ss:StyleID="s98" ss:Formula="=RC[-9]/30*100"><Data ss:Type="Number">54.571428571428584</Data></Cell>
    <Cell ss:StyleID="s98" ss:Formula="=RC[-9]/30*100"><Data ss:Type="Number">10.726837797354973</Data></Cell>
   </Row>
   <Row ss:AutoFitHeight="0">
    <Cell ss:Index="2" ss:StyleID="s80"><Data ss:Type="String">Ext 8</Data></Cell>
    <Cell ss:Index="8" ss:StyleID="s90"/>
    <Cell ss:Index="15" ss:StyleID="s90"><Data ss:Type="Number">3</Data></Cell>
    <Cell ss:StyleID="s90"><Data ss:Type="Number">8</Data></Cell>
    <Cell ss:StyleID="s90"><Data ss:Type="Number">0</Data></Cell>
    <Cell ss:StyleID="s90"><Data ss:Type="Number">18</Data></Cell>
    <Cell ss:StyleID="s90"><Data ss:Type="Number">7</Data></Cell>
    <Cell ss:StyleID="s90"><Data ss:Type="Number">26</Data></Cell>
    <Cell ss:StyleID="s91"><Data ss:Type="Number">17</Data></Cell>
    <Cell ss:StyleID="s91"><Data ss:Type="Number">7</Data></Cell>
    <Cell ss:StyleID="s90"><Data ss:Type="Number">7</Data></Cell>
    <Cell ss:StyleID="s90"><Data ss:Type="Number">0</Data></Cell>
    <Cell ss:StyleID="s90"><Data ss:Type="Number">13.8</Data></Cell>
    <Cell ss:StyleID="s90"><Data ss:Type="Number">13.73</Data></Cell>
    <Cell ss:StyleID="s90"><Data ss:Type="Number">24.93</Data></Cell>
    <Cell ss:StyleID="s93"><Data ss:Type="Number">19.57</Data></Cell>
    <Cell ss:StyleID="s93"><Data ss:Type="Number">10.73</Data></Cell>
    <Cell ss:StyleID="s93"><Data ss:Type="Number">12.4</Data></Cell>
    <Cell ss:StyleID="s93"><Data ss:Type="Number">27.63</Data></Cell>
    <Cell ss:StyleID="s93"><Data ss:Type="Number">2.4</Data></Cell>
    <Cell ss:StyleID="s93"><Data ss:Type="Number">4.8</Data></Cell>
    <Cell ss:StyleID="s93"><Data ss:Type="Number">6.3</Data></Cell>
    <Cell ss:Index="37" ss:StyleID="s94"/>
    <Cell ss:StyleID="s95"/>
    <Cell ss:StyleID="s94" ss:Formula="=AVERAGE(RC[-24]:RC[-18])"><Data
      ss:Type="Number">11.285714285714286</Data></Cell>
    <Cell ss:StyleID="s95" ss:Formula="=STDEV(RC[-25]:RC[-19])/SQRT(7)"><Data
      ss:Type="Number">3.5167238928831916</Data></Cell>
    <Cell ss:StyleID="s94" ss:Formula="=AVERAGE(RC[-19]:RC[-14])"><Data
      ss:Type="Number">11.076666666666668</Data></Cell>
    <Cell ss:StyleID="s95" ss:Formula="=STDEV(RC[-20]:RC[-15])/SQRT(6)"><Data
      ss:Type="Number">3.4751620265983445</Data></Cell>
    <Cell ss:StyleID="s96" ss:Formula="=AVERAGE(RC[-15]:RC[-9])"><Data
      ss:Type="Number">11.975714285714286</Data></Cell>
    <Cell ss:StyleID="s97" ss:Formula="=STDEV(RC[-16]:RC[-10])/SQRT(7)"><Data
      ss:Type="Number">3.3801259888767858</Data></Cell>
    <Cell ss:StyleID="s94"/>
    <Cell ss:StyleID="s98"/>
    <Cell ss:StyleID="s98"/>
    <Cell ss:StyleID="s98" ss:Formula="=RC[-9]/30*100"><Data ss:Type="Number">37.619047619047628</Data></Cell>
    <Cell ss:StyleID="s98" ss:Formula="=RC[-9]/30*100"><Data ss:Type="Number">11.722412976277305</Data></Cell>
    <Cell ss:StyleID="s98" ss:Formula="=RC[-9]/30*100"><Data ss:Type="Number">36.922222222222231</Data></Cell>
    <Cell ss:StyleID="s98" ss:Formula="=RC[-9]/30*100"><Data ss:Type="Number">11.583873421994481</Data></Cell>
    <Cell ss:StyleID="s98" ss:Formula="=RC[-9]/30*100"><Data ss:Type="Number">39.919047619047618</Data></Cell>
    <Cell ss:StyleID="s98" ss:Formula="=RC[-9]/30*100"><Data ss:Type="Number">11.267086629589286</Data></Cell>
   </Row>
   <Row ss:AutoFitHeight="0">
    <Cell ss:Index="2" ss:StyleID="s80"><Data ss:Type="String">Ext 9</Data></Cell>
    <Cell ss:Index="8" ss:StyleID="s90"/>
    <Cell ss:Index="15" ss:StyleID="s90"><Data ss:Type="Number">8</Data></Cell>
    <Cell ss:StyleID="s90"><Data ss:Type="Number">4</Data></Cell>
    <Cell ss:StyleID="s90"><Data ss:Type="Number">0</Data></Cell>
    <Cell ss:StyleID="s90"><Data ss:Type="Number">7</Data></Cell>
    <Cell ss:StyleID="s90"><Data ss:Type="Number">12</Data></Cell>
    <Cell ss:StyleID="s90"><Data ss:Type="Number">11</Data></Cell>
    <Cell ss:StyleID="s91"><Data ss:Type="Number">13</Data></Cell>
    <Cell ss:StyleID="s91"><Data ss:Type="Number">6</Data></Cell>
    <Cell ss:StyleID="s90"><Data ss:Type="Number">0</Data></Cell>
    <Cell ss:StyleID="s90"><Data ss:Type="Number">1</Data></Cell>
    <Cell ss:StyleID="s90"><Data ss:Type="Number">22.73</Data></Cell>
    <Cell ss:StyleID="s90"><Data ss:Type="Number">8.93</Data></Cell>
    <Cell ss:StyleID="s90"><Data ss:Type="Number">5.3</Data></Cell>
    <Cell ss:StyleID="s93"><Data ss:Type="Number">20.83</Data></Cell>
    <Cell ss:StyleID="s93"><Data ss:Type="Number">4.3</Data></Cell>
    <Cell ss:StyleID="s93"><Data ss:Type="Number">8.6999999999999993</Data></Cell>
    <Cell ss:StyleID="s93"><Data ss:Type="Number">28.67</Data></Cell>
    <Cell ss:StyleID="s93"><Data ss:Type="Number">6.6</Data></Cell>
    <Cell ss:StyleID="s93"><Data ss:Type="Number">20.13</Data></Cell>
    <Cell ss:StyleID="s93"><Data ss:Type="Number">7.7</Data></Cell>
    <Cell ss:Index="37" ss:StyleID="s94"/>
    <Cell ss:StyleID="s95"/>
    <Cell ss:StyleID="s94" ss:Formula="=AVERAGE(RC[-24]:RC[-18])"><Data
      ss:Type="Number">7.8571428571428568</Data></Cell>
    <Cell ss:StyleID="s95" ss:Formula="=STDEV(RC[-25]:RC[-19])/SQRT(7)"><Data
      ss:Type="Number">1.7651193326524415</Data></Cell>
    <Cell ss:StyleID="s94" ss:Formula="=AVERAGE(RC[-19]:RC[-14])"><Data
      ss:Type="Number">7.3266666666666653</Data></Cell>
    <Cell ss:StyleID="s95" ss:Formula="=STDEV(RC[-20]:RC[-15])/SQRT(6)"><Data
      ss:Type="Number">3.3635672201465594</Data></Cell>
    <Cell ss:StyleID="s96" ss:Formula="=AVERAGE(RC[-15]:RC[-9])"><Data
      ss:Type="Number">13.847142857142856</Data></Cell>
    <Cell ss:StyleID="s97" ss:Formula="=STDEV(RC[-16]:RC[-10])/SQRT(7)"><Data
      ss:Type="Number">3.5047625517597751</Data></Cell>
    <Cell ss:StyleID="s94"/>
    <Cell ss:StyleID="s98"/>
    <Cell ss:StyleID="s98"/>
    <Cell ss:StyleID="s98" ss:Formula="=RC[-9]/30*100"><Data ss:Type="Number">26.190476190476193</Data></Cell>
    <Cell ss:StyleID="s98" ss:Formula="=RC[-9]/30*100"><Data ss:Type="Number">5.8837311088414719</Data></Cell>
    <Cell ss:StyleID="s98" ss:Formula="=RC[-9]/30*100"><Data ss:Type="Number">24.422222222222217</Data></Cell>
    <Cell ss:StyleID="s98" ss:Formula="=RC[-9]/30*100"><Data ss:Type="Number">11.211890733821866</Data></Cell>
    <Cell ss:StyleID="s98" ss:Formula="=RC[-9]/30*100"><Data ss:Type="Number">46.157142857142851</Data></Cell>
    <Cell ss:StyleID="s98" ss:Formula="=RC[-9]/30*100"><Data ss:Type="Number">11.682541839199251</Data></Cell>
   </Row>
   <Row ss:AutoFitHeight="0">
    <Cell ss:Index="2" ss:StyleID="s80"><Data ss:Type="String">Ext 10</Data></Cell>
    <Cell ss:Index="8" ss:StyleID="s90"/>
    <Cell ss:Index="15" ss:StyleID="s90"><Data ss:Type="Number">24</Data></Cell>
    <Cell ss:StyleID="s90"><Data ss:Type="Number">22</Data></Cell>
    <Cell ss:StyleID="s90"><Data ss:Type="Number">0</Data></Cell>
    <Cell ss:StyleID="s90"><Data ss:Type="Number">20</Data></Cell>
    <Cell ss:StyleID="s90"><Data ss:Type="Number">4</Data></Cell>
    <Cell ss:StyleID="s90"><Data ss:Type="Number">8</Data></Cell>
    <Cell ss:StyleID="s91"><Data ss:Type="Number">11</Data></Cell>
    <Cell ss:StyleID="s91"><Data ss:Type="Number">11</Data></Cell>
    <Cell ss:StyleID="s90"><Data ss:Type="Number">8</Data></Cell>
    <Cell ss:StyleID="s90"><Data ss:Type="Number">1</Data></Cell>
    <Cell ss:StyleID="s90"><Data ss:Type="Number">4.0999999999999996</Data></Cell>
    <Cell ss:StyleID="s90"><Data ss:Type="Number">15.93</Data></Cell>
    <Cell ss:StyleID="s90"><Data ss:Type="Number">0</Data></Cell>
    <Cell ss:StyleID="s93"><Data ss:Type="Number">26.37</Data></Cell>
    <Cell ss:StyleID="s93"><Data ss:Type="Number">17.329999999999998</Data></Cell>
    <Cell ss:StyleID="s93"><Data ss:Type="Number">26.97</Data></Cell>
    <Cell ss:StyleID="s93"><Data ss:Type="Number">17.329999999999998</Data></Cell>
    <Cell ss:StyleID="s93"><Data ss:Type="Number">1.9</Data></Cell>
    <Cell ss:StyleID="s93"><Data ss:Type="Number">15.9</Data></Cell>
    <Cell ss:StyleID="s93"><Data ss:Type="Number">8.1999999999999993</Data></Cell>
    <Cell ss:Index="37" ss:StyleID="s94"/>
    <Cell ss:StyleID="s95"/>
    <Cell ss:StyleID="s94" ss:Formula="=AVERAGE(RC[-24]:RC[-18])"><Data
      ss:Type="Number">12.714285714285714</Data></Cell>
    <Cell ss:StyleID="s95" ss:Formula="=STDEV(RC[-25]:RC[-19])/SQRT(7)"><Data
      ss:Type="Number">3.5504143669254642</Data></Cell>
    <Cell ss:StyleID="s94" ss:Formula="=AVERAGE(RC[-19]:RC[-14])"><Data
      ss:Type="Number">6.6716666666666669</Data></Cell>
    <Cell ss:StyleID="s95" ss:Formula="=STDEV(RC[-20]:RC[-15])/SQRT(6)"><Data
      ss:Type="Number">2.5133515693414461</Data></Cell>
    <Cell ss:StyleID="s96" ss:Formula="=AVERAGE(RC[-15]:RC[-9])"><Data
      ss:Type="Number">16.285714285714288</Data></Cell>
    <Cell ss:StyleID="s97" ss:Formula="=STDEV(RC[-16]:RC[-10])/SQRT(7)"><Data
      ss:Type="Number">3.4174070211637506</Data></Cell>
    <Cell ss:StyleID="s94"/>
    <Cell ss:StyleID="s98"/>
    <Cell ss:StyleID="s98"/>
    <Cell ss:StyleID="s98" ss:Formula="=RC[-9]/30*100"><Data ss:Type="Number">42.38095238095238</Data></Cell>
    <Cell ss:StyleID="s98" ss:Formula="=RC[-9]/30*100"><Data ss:Type="Number">11.834714556418215</Data></Cell>
    <Cell ss:StyleID="s98" ss:Formula="=RC[-9]/30*100"><Data ss:Type="Number">22.238888888888887</Data></Cell>
    <Cell ss:StyleID="s98" ss:Formula="=RC[-9]/30*100"><Data ss:Type="Number">8.377838564471487</Data></Cell>
    <Cell ss:StyleID="s98" ss:Formula="=RC[-9]/30*100"><Data ss:Type="Number">54.285714285714292</Data></Cell>
    <Cell ss:StyleID="s98" ss:Formula="=RC[-9]/30*100"><Data ss:Type="Number">11.391356737212503</Data></Cell>
   </Row>
   <Row ss:AutoFitHeight="0">
    <Cell ss:Index="2" ss:StyleID="s80"><Data ss:Type="String">Ext 11</Data></Cell>
    <Cell ss:Index="8" ss:StyleID="s90"/>
    <Cell ss:Index="15" ss:StyleID="s90"><Data ss:Type="Number">3</Data></Cell>
    <Cell ss:StyleID="s90"><Data ss:Type="Number">2</Data></Cell>
    <Cell ss:StyleID="s90"><Data ss:Type="Number">5</Data></Cell>
    <Cell ss:StyleID="s90"><Data ss:Type="Number">12</Data></Cell>
    <Cell ss:StyleID="s90"><Data ss:Type="Number">8</Data></Cell>
    <Cell ss:StyleID="s90"><Data ss:Type="Number">4</Data></Cell>
    <Cell ss:StyleID="s91"><Data ss:Type="Number">4</Data></Cell>
    <Cell ss:StyleID="s91"><Data ss:Type="Number">8</Data></Cell>
    <Cell ss:StyleID="s90"><Data ss:Type="Number">7</Data></Cell>
    <Cell ss:StyleID="s90"><Data ss:Type="Number">5</Data></Cell>
    <Cell ss:StyleID="s90"><Data ss:Type="Number">5.83</Data></Cell>
    <Cell ss:StyleID="s90"><Data ss:Type="Number">29.97</Data></Cell>
    <Cell ss:StyleID="s90"><Data ss:Type="Number">15.23</Data></Cell>
    <Cell ss:StyleID="s93"><Data ss:Type="Number">29.87</Data></Cell>
    <Cell ss:StyleID="s93"><Data ss:Type="Number">15.8</Data></Cell>
    <Cell ss:StyleID="s93"><Data ss:Type="Number">16.27</Data></Cell>
    <Cell ss:StyleID="s93"><Data ss:Type="Number">7.3</Data></Cell>
    <Cell ss:StyleID="s93"><Data ss:Type="Number">3.3</Data></Cell>
    <Cell ss:StyleID="s93"><Data ss:Type="Number">14.13</Data></Cell>
    <Cell ss:StyleID="s93"><Data ss:Type="Number">1.3</Data></Cell>
    <Cell ss:Index="37" ss:StyleID="s94"/>
    <Cell ss:StyleID="s95"/>
    <Cell ss:StyleID="s94" ss:Formula="=AVERAGE(RC[-24]:RC[-18])"><Data
      ss:Type="Number">5.4285714285714288</Data></Cell>
    <Cell ss:StyleID="s95" ss:Formula="=STDEV(RC[-25]:RC[-19])/SQRT(7)"><Data
      ss:Type="Number">1.3067069270487852</Data></Cell>
    <Cell ss:StyleID="s94" ss:Formula="=AVERAGE(RC[-19]:RC[-14])"><Data
      ss:Type="Number">11.838333333333333</Data></Cell>
    <Cell ss:StyleID="s95" ss:Formula="=STDEV(RC[-20]:RC[-15])/SQRT(6)"><Data
      ss:Type="Number">3.9211642970480645</Data></Cell>
    <Cell ss:StyleID="s96" ss:Formula="=AVERAGE(RC[-15]:RC[-9])"><Data
      ss:Type="Number">12.567142857142855</Data></Cell>
    <Cell ss:StyleID="s97" ss:Formula="=STDEV(RC[-16]:RC[-10])/SQRT(7)"><Data
      ss:Type="Number">3.6728253781664342</Data></Cell>
    <Cell ss:StyleID="s94"/>
    <Cell ss:StyleID="s98"/>
    <Cell ss:StyleID="s98"/>
    <Cell ss:StyleID="s98" ss:Formula="=RC[-9]/30*100"><Data ss:Type="Number">18.095238095238095</Data></Cell>
    <Cell ss:StyleID="s98" ss:Formula="=RC[-9]/30*100"><Data ss:Type="Number">4.3556897568292836</Data></Cell>
    <Cell ss:StyleID="s98" ss:Formula="=RC[-9]/30*100"><Data ss:Type="Number">39.461111111111109</Data></Cell>
    <Cell ss:StyleID="s98" ss:Formula="=RC[-9]/30*100"><Data ss:Type="Number">13.07054765682688</Data></Cell>
    <Cell ss:StyleID="s98" ss:Formula="=RC[-9]/30*100"><Data ss:Type="Number">41.890476190476186</Data></Cell>
    <Cell ss:StyleID="s98" ss:Formula="=RC[-9]/30*100"><Data ss:Type="Number">12.242751260554781</Data></Cell>
   </Row>
   <Row ss:AutoFitHeight="0">
    <Cell ss:Index="2" ss:StyleID="s80"><Data ss:Type="String">Ext 12</Data></Cell>
    <Cell ss:Index="8" ss:StyleID="s90"/>
    <Cell ss:Index="15" ss:StyleID="s90"><Data ss:Type="Number">7</Data></Cell>
    <Cell ss:StyleID="s90"><Data ss:Type="Number">4</Data></Cell>
    <Cell ss:StyleID="s90"><Data ss:Type="Number">0</Data></Cell>
    <Cell ss:StyleID="s90"><Data ss:Type="Number">4</Data></Cell>
    <Cell ss:StyleID="s90"><Data ss:Type="Number">4</Data></Cell>
    <Cell ss:StyleID="s90"><Data ss:Type="Number">7</Data></Cell>
    <Cell ss:StyleID="s91"><Data ss:Type="Number">6</Data></Cell>
    <Cell ss:StyleID="s91"><Data ss:Type="Number">3</Data></Cell>
    <Cell ss:StyleID="s90"><Data ss:Type="Number">4</Data></Cell>
    <Cell ss:StyleID="s90"><Data ss:Type="Number">3</Data></Cell>
    <Cell ss:StyleID="s90"><Data ss:Type="Number">2.63</Data></Cell>
    <Cell ss:StyleID="s90"><Data ss:Type="Number">29.87</Data></Cell>
    <Cell ss:StyleID="s90"><Data ss:Type="Number">4.2300000000000004</Data></Cell>
    <Cell ss:StyleID="s93"><Data ss:Type="Number">23.27</Data></Cell>
    <Cell ss:StyleID="s93"><Data ss:Type="Number">21.17</Data></Cell>
    <Cell ss:StyleID="s93"><Data ss:Type="Number">10.1</Data></Cell>
    <Cell ss:StyleID="s93"><Data ss:Type="Number">25.13</Data></Cell>
    <Cell ss:StyleID="s93"><Data ss:Type="Number">1.53</Data></Cell>
    <Cell ss:StyleID="s93"><Data ss:Type="Number">19.170000000000002</Data></Cell>
    <Cell ss:StyleID="s93"><Data ss:Type="Number">0</Data></Cell>
    <Cell ss:Index="37" ss:StyleID="s94"/>
    <Cell ss:StyleID="s95"/>
    <Cell ss:StyleID="s94" ss:Formula="=AVERAGE(RC[-24]:RC[-18])"><Data
      ss:Type="Number">4.5714285714285712</Data></Cell>
    <Cell ss:StyleID="s95" ss:Formula="=STDEV(RC[-25]:RC[-19])/SQRT(7)"><Data
      ss:Type="Number">0.92213889195414689</Data></Cell>
    <Cell ss:StyleID="s94" ss:Formula="=AVERAGE(RC[-19]:RC[-14])"><Data
      ss:Type="Number">7.788333333333334</Data></Cell>
    <Cell ss:StyleID="s95" ss:Formula="=STDEV(RC[-20]:RC[-15])/SQRT(6)"><Data
      ss:Type="Number">4.4237159467779783</Data></Cell>
    <Cell ss:StyleID="s96" ss:Formula="=AVERAGE(RC[-15]:RC[-9])"><Data
      ss:Type="Number">14.338571428571429</Data></Cell>
    <Cell ss:StyleID="s97" ss:Formula="=STDEV(RC[-16]:RC[-10])/SQRT(7)"><Data
      ss:Type="Number">3.9456307532277171</Data></Cell>
    <Cell ss:StyleID="s94"/>
    <Cell ss:StyleID="s98"/>
    <Cell ss:StyleID="s98"/>
    <Cell ss:StyleID="s98" ss:Formula="=RC[-9]/30*100"><Data ss:Type="Number">15.238095238095237</Data></Cell>
    <Cell ss:StyleID="s98" ss:Formula="=RC[-9]/30*100"><Data ss:Type="Number">3.073796306513823</Data></Cell>
    <Cell ss:StyleID="s98" ss:Formula="=RC[-9]/30*100"><Data ss:Type="Number">25.961111111111112</Data></Cell>
    <Cell ss:StyleID="s98" ss:Formula="=RC[-9]/30*100"><Data ss:Type="Number">14.745719822593262</Data></Cell>
    <Cell ss:StyleID="s98" ss:Formula="=RC[-9]/30*100"><Data ss:Type="Number">47.795238095238098</Data></Cell>
    <Cell ss:StyleID="s98" ss:Formula="=RC[-9]/30*100"><Data ss:Type="Number">13.152102510759056</Data></Cell>
   </Row>
   <Row ss:AutoFitHeight="0">
    <Cell ss:Index="37" ss:StyleID="s94"/>
    <Cell ss:StyleID="s94"/>
    <Cell ss:StyleID="s94"/>
    <Cell ss:StyleID="s94"/>
    <Cell ss:StyleID="s94"/>
    <Cell ss:StyleID="s94"/>
    <Cell ss:StyleID="s96"/>
    <Cell ss:StyleID="s97"/>
    <Cell ss:StyleID="s94"/>
    <Cell ss:StyleID="s98"/>
    <Cell ss:StyleID="s98"/>
    <Cell ss:StyleID="s98"/>
    <Cell ss:StyleID="s98"/>
    <Cell ss:StyleID="s98"/>
    <Cell ss:StyleID="s98"/>
    <Cell ss:StyleID="s98"/>
    <Cell ss:StyleID="s98"/>
   </Row>
   <Row ss:AutoFitHeight="0">
    <Cell ss:Index="2" ss:StyleID="s80"><Data ss:Type="String">ER 1</Data></Cell>
    <Cell ss:Index="28" ss:StyleID="s93"><Data ss:Type="Number">3.6</Data></Cell>
    <Cell ss:StyleID="s93"><Data ss:Type="Number">19.53</Data></Cell>
    <Cell ss:StyleID="s93"><Data ss:Type="Number">3.6</Data></Cell>
    <Cell ss:StyleID="s93"><Data ss:Type="Number">19.53</Data></Cell>
    <Cell ss:StyleID="s93"><Data ss:Type="Number">6.7</Data></Cell>
    <Cell ss:StyleID="s93"><Data ss:Type="Number">22.83</Data></Cell>
    <Cell ss:StyleID="s93"><Data ss:Type="Number">9.6999999999999993</Data></Cell>
    <Cell ss:Index="37" ss:StyleID="s94"/>
    <Cell ss:StyleID="s94"/>
    <Cell ss:StyleID="s94"/>
    <Cell ss:StyleID="s94"/>
    <Cell ss:StyleID="s94"/>
    <Cell ss:StyleID="s94"/>
    <Cell ss:StyleID="s96" ss:Formula="=AVERAGE(RC[-15]:RC[-9])"><Data
      ss:Type="Number">12.212857142857144</Data></Cell>
    <Cell ss:StyleID="s97" ss:Formula="=STDEV(RC[-16]:RC[-10])/SQRT(7)"><Data
      ss:Type="Number">3.1048101807523421</Data></Cell>
    <Cell ss:StyleID="s94"/>
    <Cell ss:StyleID="s98"/>
    <Cell ss:StyleID="s98"/>
    <Cell ss:StyleID="s98"/>
    <Cell ss:StyleID="s98"/>
    <Cell ss:StyleID="s98"/>
    <Cell ss:StyleID="s98"/>
    <Cell ss:StyleID="s98" ss:Formula="=RC[-9]/30*100"><Data ss:Type="Number">40.709523809523809</Data></Cell>
    <Cell ss:StyleID="s98" ss:Formula="=RC[-9]/30*100"><Data ss:Type="Number">10.349367269174474</Data></Cell>
   </Row>
   <Row ss:AutoFitHeight="0">
    <Cell ss:Index="2" ss:StyleID="s80"><Data ss:Type="String">ER 2</Data></Cell>
    <Cell ss:Index="28" ss:StyleID="s93"><Data ss:Type="Number">10.9</Data></Cell>
    <Cell ss:StyleID="s93"><Data ss:Type="Number">5.43</Data></Cell>
    <Cell ss:StyleID="s93"><Data ss:Type="Number">10.9</Data></Cell>
    <Cell ss:StyleID="s93"><Data ss:Type="Number">5.43</Data></Cell>
    <Cell ss:StyleID="s93"><Data ss:Type="Number">3.4</Data></Cell>
    <Cell ss:StyleID="s93"><Data ss:Type="Number">1.9</Data></Cell>
    <Cell ss:StyleID="s93"><Data ss:Type="Number">4.3</Data></Cell>
    <Cell ss:Index="37" ss:StyleID="s94"/>
    <Cell ss:StyleID="s94"/>
    <Cell ss:StyleID="s94"/>
    <Cell ss:StyleID="s94"/>
    <Cell ss:StyleID="s94"/>
    <Cell ss:StyleID="s94"/>
    <Cell ss:StyleID="s96" ss:Formula="=AVERAGE(RC[-15]:RC[-9])"><Data
      ss:Type="Number">6.0371428571428556</Data></Cell>
    <Cell ss:StyleID="s97" ss:Formula="=STDEV(RC[-16]:RC[-10])/SQRT(7)"><Data
      ss:Type="Number">1.3373760989085961</Data></Cell>
    <Cell ss:StyleID="s94"/>
    <Cell ss:StyleID="s98"/>
    <Cell ss:StyleID="s98"/>
    <Cell ss:StyleID="s98"/>
    <Cell ss:StyleID="s98"/>
    <Cell ss:StyleID="s98"/>
    <Cell ss:StyleID="s98"/>
    <Cell ss:StyleID="s98" ss:Formula="=RC[-9]/30*100"><Data ss:Type="Number">20.12380952380952</Data></Cell>
    <Cell ss:StyleID="s98" ss:Formula="=RC[-9]/30*100"><Data ss:Type="Number">4.4579203296953205</Data></Cell>
   </Row>
   <Row ss:AutoFitHeight="0">
    <Cell ss:Index="28" ss:StyleID="s93"/>
    <Cell ss:StyleID="s93"/>
    <Cell ss:StyleID="s93"/>
    <Cell ss:StyleID="s93"/>
    <Cell ss:StyleID="s93"/>
    <Cell ss:StyleID="s93"/>
    <Cell ss:StyleID="s93"/>
    <Cell ss:Index="37" ss:StyleID="s94"/>
    <Cell ss:StyleID="s94"/>
    <Cell ss:StyleID="s94"/>
    <Cell ss:StyleID="s94"/>
    <Cell ss:StyleID="s94"/>
    <Cell ss:StyleID="s94"/>
    <Cell ss:StyleID="s96"/>
    <Cell ss:StyleID="s97"/>
    <Cell ss:StyleID="s94"/>
    <Cell ss:StyleID="s98"/>
    <Cell ss:StyleID="s98"/>
    <Cell ss:StyleID="s98"/>
    <Cell ss:StyleID="s98"/>
    <Cell ss:StyleID="s98"/>
    <Cell ss:StyleID="s98"/>
    <Cell ss:StyleID="s98"/>
    <Cell ss:StyleID="s98"/>
   </Row>
   <Row ss:AutoFitHeight="0">
    <Cell ss:Index="2" ss:StyleID="s80"><Data ss:Type="String">SR 1</Data></Cell>
    <Cell ss:Index="28" ss:StyleID="s93"><Data ss:Type="Number">24.5</Data></Cell>
    <Cell ss:StyleID="s93"><Data ss:Type="Number">22.13</Data></Cell>
    <Cell ss:StyleID="s93"><Data ss:Type="Number">25.13</Data></Cell>
    <Cell ss:StyleID="s93"><Data ss:Type="Number">29.47</Data></Cell>
    <Cell ss:StyleID="s93"><Data ss:Type="Number">12.2</Data></Cell>
    <Cell ss:StyleID="s93"><Data ss:Type="Number">29.23</Data></Cell>
    <Cell ss:StyleID="s93"><Data ss:Type="Number">20.93</Data></Cell>
    <Cell ss:Index="37" ss:StyleID="s94"/>
    <Cell ss:StyleID="s94"/>
    <Cell ss:StyleID="s94"/>
    <Cell ss:StyleID="s94"/>
    <Cell ss:StyleID="s94"/>
    <Cell ss:StyleID="s94"/>
    <Cell ss:StyleID="s96" ss:Formula="=AVERAGE(RC[-15]:RC[-9])"><Data
      ss:Type="Number">23.37</Data></Cell>
    <Cell ss:StyleID="s97" ss:Formula="=STDEV(RC[-16]:RC[-10])/SQRT(7)"><Data
      ss:Type="Number">2.2263797220300625</Data></Cell>
    <Cell ss:StyleID="s94"/>
    <Cell ss:StyleID="s98"/>
    <Cell ss:StyleID="s98"/>
    <Cell ss:StyleID="s98"/>
    <Cell ss:StyleID="s98"/>
    <Cell ss:StyleID="s98"/>
    <Cell ss:StyleID="s98"/>
    <Cell ss:StyleID="s98" ss:Formula="=RC[-9]/30*100"><Data ss:Type="Number">77.900000000000006</Data></Cell>
    <Cell ss:StyleID="s98" ss:Formula="=RC[-9]/30*100"><Data ss:Type="Number">7.4212657401002078</Data></Cell>
   </Row>
   <Row ss:AutoFitHeight="0">
    <Cell ss:Index="2" ss:StyleID="s80"><Data ss:Type="String">SR 2</Data></Cell>
    <Cell ss:Index="28" ss:StyleID="s93"><Data ss:Type="Number">28.63</Data></Cell>
    <Cell ss:StyleID="s93"><Data ss:Type="Number">17.7</Data></Cell>
    <Cell ss:StyleID="s93"><Data ss:Type="Number">16.53</Data></Cell>
    <Cell ss:StyleID="s93"><Data ss:Type="Number">29.97</Data></Cell>
    <Cell ss:StyleID="s93"><Data ss:Type="Number">3.5</Data></Cell>
    <Cell ss:StyleID="s93"><Data ss:Type="Number">25.97</Data></Cell>
    <Cell ss:StyleID="s93"><Data ss:Type="Number">21.43</Data></Cell>
    <Cell ss:Index="37" ss:StyleID="s94"/>
    <Cell ss:StyleID="s94"/>
    <Cell ss:StyleID="s94"/>
    <Cell ss:StyleID="s94"/>
    <Cell ss:StyleID="s94"/>
    <Cell ss:StyleID="s94"/>
    <Cell ss:StyleID="s96" ss:Formula="=AVERAGE(RC[-15]:RC[-9])"><Data
      ss:Type="Number">20.532857142857143</Data></Cell>
    <Cell ss:StyleID="s97" ss:Formula="=STDEV(RC[-16]:RC[-10])/SQRT(7)"><Data
      ss:Type="Number">3.4474177460305371</Data></Cell>
    <Cell ss:StyleID="s94"/>
    <Cell ss:StyleID="s98"/>
    <Cell ss:StyleID="s98"/>
    <Cell ss:StyleID="s98"/>
    <Cell ss:StyleID="s98"/>
    <Cell ss:StyleID="s98"/>
    <Cell ss:StyleID="s98"/>
    <Cell ss:StyleID="s98" ss:Formula="=RC[-9]/30*100"><Data ss:Type="Number">68.442857142857136</Data></Cell>
    <Cell ss:StyleID="s98" ss:Formula="=RC[-9]/30*100"><Data ss:Type="Number">11.491392486768456</Data></Cell>
   </Row>
   <Row ss:AutoFitHeight="0">
    <Cell ss:Index="53" ss:StyleID="s101"/>
   </Row>
   <Row ss:Index="32" ss:AutoFitHeight="0">
    <Cell ss:Index="27"><Data ss:Type="String">Average ER</Data></Cell>
    <Cell ss:StyleID="s90" ss:Formula="=AVERAGE(R[-8]C:R[-7]C)"><Data
      ss:Type="Number">7.25</Data></Cell>
    <Cell ss:StyleID="s90" ss:Formula="=AVERAGE(R[-8]C:R[-7]C)"><Data
      ss:Type="Number">12.48</Data></Cell>
    <Cell ss:StyleID="s90" ss:Formula="=AVERAGE(R[-8]C:R[-7]C)"><Data
      ss:Type="Number">7.25</Data></Cell>
    <Cell ss:StyleID="s90" ss:Formula="=AVERAGE(R[-8]C:R[-7]C)"><Data
      ss:Type="Number">12.48</Data></Cell>
    <Cell ss:StyleID="s90" ss:Formula="=AVERAGE(R[-8]C:R[-7]C)"><Data
      ss:Type="Number">5.05</Data></Cell>
    <Cell ss:StyleID="s90" ss:Formula="=AVERAGE(R[-8]C:R[-7]C)"><Data
      ss:Type="Number">12.364999999999998</Data></Cell>
    <Cell ss:StyleID="s90" ss:Formula="=AVERAGE(R[-8]C:R[-7]C)"><Data
      ss:Type="Number">7</Data></Cell>
   </Row>
   <Row ss:AutoFitHeight="0">
    <Cell ss:Index="27"><Data ss:Type="String">% ER</Data></Cell>
    <Cell ss:StyleID="s90" ss:Formula="=R[-1]C/30*100"><Data ss:Type="Number">24.166666666666668</Data></Cell>
    <Cell ss:StyleID="s90" ss:Formula="=R[-1]C/30*100"><Data ss:Type="Number">41.6</Data></Cell>
    <Cell ss:StyleID="s90" ss:Formula="=R[-1]C/30*100"><Data ss:Type="Number">24.166666666666668</Data></Cell>
    <Cell ss:StyleID="s90" ss:Formula="=R[-1]C/30*100"><Data ss:Type="Number">41.6</Data></Cell>
    <Cell ss:StyleID="s90" ss:Formula="=R[-1]C/30*100"><Data ss:Type="Number">16.833333333333332</Data></Cell>
    <Cell ss:StyleID="s90" ss:Formula="=R[-1]C/30*100"><Data ss:Type="Number">41.216666666666661</Data></Cell>
    <Cell ss:StyleID="s90" ss:Formula="=R[-1]C/30*100"><Data ss:Type="Number">23.333333333333332</Data></Cell>
   </Row>
   <Row ss:AutoFitHeight="0">
    <Cell ss:Index="27"><Data ss:Type="String">Average SR</Data></Cell>
    <Cell ss:StyleID="s90" ss:Formula="=AVERAGE(R[-7]C:R[-6]C)"><Data
      ss:Type="Number">26.564999999999998</Data></Cell>
    <Cell ss:StyleID="s90" ss:Formula="=AVERAGE(R[-7]C:R[-6]C)"><Data
      ss:Type="Number">19.914999999999999</Data></Cell>
    <Cell ss:StyleID="s90" ss:Formula="=AVERAGE(R[-7]C:R[-6]C)"><Data
      ss:Type="Number">20.83</Data></Cell>
    <Cell ss:StyleID="s90" ss:Formula="=AVERAGE(R[-7]C:R[-6]C)"><Data
      ss:Type="Number">29.72</Data></Cell>
    <Cell ss:StyleID="s90" ss:Formula="=AVERAGE(R[-7]C:R[-6]C)"><Data
      ss:Type="Number">7.85</Data></Cell>
    <Cell ss:StyleID="s90" ss:Formula="=AVERAGE(R[-7]C:R[-6]C)"><Data
      ss:Type="Number">27.6</Data></Cell>
    <Cell ss:StyleID="s90" ss:Formula="=AVERAGE(R[-7]C:R[-6]C)"><Data
      ss:Type="Number">21.18</Data></Cell>
   </Row>
   <Row ss:AutoFitHeight="0">
    <Cell ss:Index="27"><Data ss:Type="String">% SR</Data></Cell>
    <Cell ss:StyleID="s90" ss:Formula="=R[-1]C/30*100"><Data ss:Type="Number">88.55</Data></Cell>
    <Cell ss:StyleID="s90" ss:Formula="=R[-1]C/30*100"><Data ss:Type="Number">66.383333333333326</Data></Cell>
    <Cell ss:StyleID="s90" ss:Formula="=R[-1]C/30*100"><Data ss:Type="Number">69.433333333333323</Data></Cell>
    <Cell ss:StyleID="s90" ss:Formula="=R[-1]C/30*100"><Data ss:Type="Number">99.066666666666663</Data></Cell>
    <Cell ss:StyleID="s90" ss:Formula="=R[-1]C/30*100"><Data ss:Type="Number">26.166666666666664</Data></Cell>
    <Cell ss:StyleID="s90" ss:Formula="=R[-1]C/30*100"><Data ss:Type="Number">92</Data></Cell>
    <Cell ss:StyleID="s90" ss:Formula="=R[-1]C/30*100"><Data ss:Type="Number">70.599999999999994</Data></Cell>
   </Row>
  </Table>
  <WorksheetOptions xmlns="urn:schemas-microsoft-com:office:excel">
   <PageSetup>
    <Header x:Margin="0.3"/>
    <Footer x:Margin="0.3"/>
    <PageMargins x:Bottom="0.75" x:Left="0.7" x:Right="0.7" x:Top="0.75"/>
   </PageSetup>
   <Unsynced/>
   <Print>
    <ValidPrinterInfo/>
    <HorizontalResolution>600</HorizontalResolution>
    <VerticalResolution>0</VerticalResolution>
   </Print>
   <Zoom>85</Zoom>
   <LeftColumnVisible>21</LeftColumnVisible>
   <Panes>
    <Pane>
     <Number>3</Number>
     <ActiveRow>34</ActiveRow>
     <ActiveCol>37</ActiveCol>
    </Pane>
   </Panes>
   <ProtectObjects>False</ProtectObjects>
   <ProtectScenarios>False</ProtectScenarios>
  </WorksheetOptions>
 </Worksheet>
 <Worksheet ss:Name="Electrophysiology">
  <Table ss:ExpandedColumnCount="13" ss:ExpandedRowCount="131" x:FullColumns="1"
   x:FullRows="1" ss:DefaultRowHeight="15">
   <Column ss:Index="3" ss:AutoFitWidth="0" ss:Width="94.5"/>
   <Row ss:AutoFitHeight="0" ss:Height="26.25">
    <Cell ss:MergeAcross="12" ss:StyleID="s103"><Data ss:Type="String">Conditioning</Data></Cell>
   </Row>
   <Row ss:AutoFitHeight="0">
    <Cell><Data ss:Type="String">Rat ID</Data></Cell>
    <Cell><Data ss:Type="String">Treatment</Data></Cell>
    <Cell><Data ss:Type="String">File</Data></Cell>
    <Cell><Data ss:Type="String">Erest (mV)</Data></Cell>
    <Cell><Data ss:Type="String">Ri begin (MΩ)</Data></Cell>
    <Cell><Data ss:Type="String">Ra begin (MΩ)</Data></Cell>
    <Cell><Data ss:Type="String">Rheobase (pA)</Data></Cell>
    <Cell><Data ss:Type="String">Max # spikes</Data></Cell>
    <Cell><Data ss:Type="String">ISI from Max number Spikes</Data></Cell>
    <Cell><Data ss:Type="String">Threshold (mv)</Data></Cell>
    <Cell><Data ss:Type="String">Fahp Max number Spikes</Data></Cell>
    <Cell><Data ss:Type="String">mAHP peak (mV) (Two Spikes)</Data></Cell>
    <Cell><Data ss:Type="String">sAHP (2 spikes) (mV)</Data></Cell>
   </Row>
   <Row ss:AutoFitHeight="0">
    <Cell><Data ss:Type="String">3 F6  cell 1</Data></Cell>
    <Cell><Data ss:Type="String">Cond </Data></Cell>
    <Cell><Data ss:Type="String">0930A001</Data></Cell>
    <Cell><Data ss:Type="Number">-63</Data></Cell>
    <Cell><Data ss:Type="Number">402</Data></Cell>
    <Cell><Data ss:Type="Number">27.2</Data></Cell>
    <Cell><Data ss:Type="Number">50</Data></Cell>
    <Cell><Data ss:Type="Number">3</Data></Cell>
    <Cell><Data ss:Type="Number">230.69915800000001</Data></Cell>
    <Cell><Data ss:Type="Number">-37.149000000000001</Data></Cell>
    <Cell><Data ss:Type="Number">-16.656492</Data></Cell>
    <Cell><Data ss:Type="Number">-5.0891799999999998</Data></Cell>
    <Cell><Data ss:Type="Number">-4.8719330000000003</Data></Cell>
   </Row>
   <Row ss:AutoFitHeight="0">
    <Cell><Data ss:Type="String">3 F6  cell 2</Data></Cell>
    <Cell><Data ss:Type="String">Cond </Data></Cell>
    <Cell><Data ss:Type="String">0930A004</Data></Cell>
    <Cell><Data ss:Type="Number">-51</Data></Cell>
    <Cell><Data ss:Type="Number">380.2</Data></Cell>
    <Cell><Data ss:Type="Number">15.9</Data></Cell>
    <Cell><Data ss:Type="Number">50</Data></Cell>
    <Cell><Data ss:Type="Number">2</Data></Cell>
    <Cell><Data ss:Type="Number">659.00006099999996</Data></Cell>
    <Cell><Data ss:Type="Number">-41.015999999999998</Data></Cell>
    <Cell ss:Index="12"><Data ss:Type="Number">-5.4487399999999999</Data></Cell>
    <Cell><Data ss:Type="Number">-4.7541029999999997</Data></Cell>
   </Row>
   <Row ss:AutoFitHeight="0">
    <Cell><Data ss:Type="String">3 F6 TB cell 1</Data></Cell>
    <Cell><Data ss:Type="String">Cond </Data></Cell>
    <Cell><Data ss:Type="String">0930A007</Data></Cell>
    <Cell><Data ss:Type="Number">-57.2</Data></Cell>
    <Cell><Data ss:Type="Number">298</Data></Cell>
    <Cell><Data ss:Type="Number">21.7</Data></Cell>
    <Cell><Data ss:Type="Number">60</Data></Cell>
    <Cell><Data ss:Type="Number">3</Data></Cell>
    <Cell><Data ss:Type="Number">20.601437000000001</Data></Cell>
    <Cell><Data ss:Type="Number">-36.514000000000003</Data></Cell>
    <Cell><Data ss:Type="Number">-12.640378999999999</Data></Cell>
    <Cell><Data ss:Type="Number">-3.4970400000000001</Data></Cell>
    <Cell><Data ss:Type="Number">-2.5891389999999999</Data></Cell>
   </Row>
   <Row ss:AutoFitHeight="0">
    <Cell><Data ss:Type="String">3 F6 TB cell 3</Data></Cell>
    <Cell><Data ss:Type="String">Cond </Data></Cell>
    <Cell><Data ss:Type="String">0930A013</Data></Cell>
    <Cell><Data ss:Type="Number">-54.6</Data></Cell>
    <Cell><Data ss:Type="Number">227.9</Data></Cell>
    <Cell><Data ss:Type="Number">22.2</Data></Cell>
    <Cell><Data ss:Type="Number">110</Data></Cell>
    <Cell><Data ss:Type="Number">8</Data></Cell>
    <Cell><Data ss:Type="Number">16.906275000000001</Data></Cell>
    <Cell><Data ss:Type="Number">-42.926000000000002</Data></Cell>
    <Cell><Data ss:Type="Number">-11.422727999999999</Data></Cell>
    <Cell><Data ss:Type="Number">-7.27799</Data></Cell>
    <Cell><Data ss:Type="Number">-3.1224720000000001</Data></Cell>
   </Row>
   <Row ss:AutoFitHeight="0">
    <Cell><Data ss:Type="String">4 W5 cell 1</Data></Cell>
    <Cell><Data ss:Type="String">Cond </Data></Cell>
    <Cell><Data ss:Type="String">0810A010</Data></Cell>
    <Cell><Data ss:Type="Number">-55</Data></Cell>
    <Cell><Data ss:Type="Number">334.6</Data></Cell>
    <Cell><Data ss:Type="Number">17.899999999999999</Data></Cell>
    <Cell><Data ss:Type="Number">70</Data></Cell>
    <Cell><Data ss:Type="Number">2</Data></Cell>
    <Cell><Data ss:Type="Number">109.203102</Data></Cell>
    <Cell><Data ss:Type="Number">-36.017000000000003</Data></Cell>
    <Cell ss:Index="12"><Data ss:Type="Number">-7.2827299999999999</Data></Cell>
    <Cell><Data ss:Type="Number">-7.3684979999999998</Data></Cell>
   </Row>
   <Row ss:AutoFitHeight="0">
    <Cell><Data ss:Type="String">4 W5 cell 2</Data></Cell>
    <Cell><Data ss:Type="String">Cond </Data></Cell>
    <Cell><Data ss:Type="String">0810A013</Data></Cell>
    <Cell><Data ss:Type="Number">-52</Data></Cell>
    <Cell><Data ss:Type="Number">225.5</Data></Cell>
    <Cell><Data ss:Type="Number">10</Data></Cell>
    <Cell><Data ss:Type="Number">100</Data></Cell>
    <Cell><Data ss:Type="Number">6</Data></Cell>
    <Cell><Data ss:Type="Number">18.296849999999999</Data></Cell>
    <Cell><Data ss:Type="Number">-42.932000000000002</Data></Cell>
    <Cell><Data ss:Type="Number">-10.290527000000001</Data></Cell>
    <Cell><Data ss:Type="Number">-2.0770499999999998</Data></Cell>
    <Cell><Data ss:Type="Number">-0.86459200000000003</Data></Cell>
   </Row>
   <Row ss:AutoFitHeight="0">
    <Cell><Data ss:Type="String">4 W5 cell 3</Data></Cell>
    <Cell><Data ss:Type="String">Cond </Data></Cell>
    <Cell><Data ss:Type="String">0810A016</Data></Cell>
    <Cell><Data ss:Type="Number">-56</Data></Cell>
    <Cell><Data ss:Type="Number">332.1</Data></Cell>
    <Cell><Data ss:Type="Number">8.9</Data></Cell>
    <Cell><Data ss:Type="Number">100</Data></Cell>
    <Cell><Data ss:Type="Number">3</Data></Cell>
    <Cell><Data ss:Type="Number">22.999873999999998</Data></Cell>
    <Cell><Data ss:Type="Number">-41.393999999999998</Data></Cell>
    <Cell><Data ss:Type="Number">-12.048337999999999</Data></Cell>
    <Cell><Data ss:Type="Number">-10.1183</Data></Cell>
    <Cell><Data ss:Type="Number">-8.3317000000000002E-2</Data></Cell>
   </Row>
   <Row ss:AutoFitHeight="0">
    <Cell><Data ss:Type="String">1 H6 cell1</Data></Cell>
    <Cell><Data ss:Type="String">Cond </Data></Cell>
    <Cell><Data ss:Type="String">1007A016</Data></Cell>
    <Cell><Data ss:Type="Number">-58</Data></Cell>
    <Cell><Data ss:Type="Number">309.60000000000002</Data></Cell>
    <Cell><Data ss:Type="Number">13.9</Data></Cell>
    <Cell><Data ss:Type="Number">70</Data></Cell>
    <Cell><Data ss:Type="Number">5</Data></Cell>
    <Cell><Data ss:Type="Number">61.195338999999997</Data></Cell>
    <Cell><Data ss:Type="Number">-37.064</Data></Cell>
    <Cell><Data ss:Type="Number">-19.213864999999998</Data></Cell>
    <Cell><Data ss:Type="Number">-4.78071</Data></Cell>
    <Cell><Data ss:Type="Number">-4.704885</Data></Cell>
   </Row>
   <Row ss:AutoFitHeight="0">
    <Cell><Data ss:Type="String">1 H6 cell3</Data></Cell>
    <Cell><Data ss:Type="String">Cond </Data></Cell>
    <Cell><Data ss:Type="String">1007A022</Data></Cell>
    <Cell><Data ss:Type="Number">-51</Data></Cell>
    <Cell><Data ss:Type="Number">375.5</Data></Cell>
    <Cell><Data ss:Type="Number">23.8</Data></Cell>
    <Cell><Data ss:Type="Number">70</Data></Cell>
    <Cell><Data ss:Type="Number">3</Data></Cell>
    <Cell><Data ss:Type="Number">157.10144</Data></Cell>
    <Cell><Data ss:Type="Number">-39.508000000000003</Data></Cell>
    <Cell><Data ss:Type="Number">-19.720457</Data></Cell>
    <Cell><Data ss:Type="Number">-2.3885200000000002</Data></Cell>
    <Cell><Data ss:Type="Number">-1.6274150000000001</Data></Cell>
   </Row>
   <Row ss:AutoFitHeight="0">
    <Cell><Data ss:Type="String">1 H6 cell4</Data></Cell>
    <Cell><Data ss:Type="String">Cond </Data></Cell>
    <Cell><Data ss:Type="String">1007A025</Data></Cell>
    <Cell><Data ss:Type="Number">-56</Data></Cell>
    <Cell><Data ss:Type="Number">303.8</Data></Cell>
    <Cell><Data ss:Type="Number">22.4</Data></Cell>
    <Cell><Data ss:Type="Number">80</Data></Cell>
    <Cell><Data ss:Type="Number">3</Data></Cell>
    <Cell><Data ss:Type="Number">116.499939</Data></Cell>
    <Cell><Data ss:Type="Number">-39.667000000000002</Data></Cell>
    <Cell><Data ss:Type="Number">-18.273924000000001</Data></Cell>
    <Cell><Data ss:Type="Number">-3.0676100000000002</Data></Cell>
    <Cell><Data ss:Type="Number">-2.9292549999999999</Data></Cell>
   </Row>
   <Row ss:AutoFitHeight="0">
    <Cell><Data ss:Type="String">1 K6 cell 6</Data></Cell>
    <Cell><Data ss:Type="String">Cond </Data></Cell>
    <Cell><Data ss:Type="String">1116A011</Data></Cell>
    <Cell><Data ss:Type="Number">-59.3</Data></Cell>
    <Cell><Data ss:Type="Number">97.9</Data></Cell>
    <Cell><Data ss:Type="Number">17.8</Data></Cell>
    <Cell><Data ss:Type="Number">250</Data></Cell>
    <Cell><Data ss:Type="Number">4</Data></Cell>
    <Cell><Data ss:Type="Number">26.094000000000001</Data></Cell>
    <Cell><Data ss:Type="Number">-33.74</Data></Cell>
    <Cell><Data ss:Type="Number">-16.271972999999999</Data></Cell>
    <Cell><Data ss:Type="Number">-6.5691600000000001</Data></Cell>
    <Cell><Data ss:Type="Number">-1.2533890000000001</Data></Cell>
   </Row>
   <Row ss:AutoFitHeight="0">
    <Cell><Data ss:Type="String">2 K6 cell 2</Data></Cell>
    <Cell><Data ss:Type="String">Cond </Data></Cell>
    <Cell><Data ss:Type="String">1116A018</Data></Cell>
    <Cell><Data ss:Type="Number">-60</Data></Cell>
    <Cell><Data ss:Type="Number">132.6</Data></Cell>
    <Cell><Data ss:Type="Number">19.399999999999999</Data></Cell>
    <Cell><Data ss:Type="Number">190</Data></Cell>
    <Cell><Data ss:Type="Number">9</Data></Cell>
    <Cell><Data ss:Type="Number">14.812200000000001</Data></Cell>
    <Cell><Data ss:Type="Number">-41.015999999999998</Data></Cell>
    <Cell><Data ss:Type="Number">-9.3078610000000008</Data></Cell>
    <Cell><Data ss:Type="Number">-3.26884</Data></Cell>
    <Cell><Data ss:Type="Number">-0.35634300000000002</Data></Cell>
   </Row>
   <Row ss:AutoFitHeight="0">
    <Cell><Data ss:Type="String">2 K6 cell 3</Data></Cell>
    <Cell><Data ss:Type="String">Cond </Data></Cell>
    <Cell><Data ss:Type="String">1116A021</Data></Cell>
    <Cell><Data ss:Type="Number">-52</Data></Cell>
    <Cell><Data ss:Type="Number">114.6</Data></Cell>
    <Cell><Data ss:Type="Number">12.1</Data></Cell>
    <Cell><Data ss:Type="Number">220</Data></Cell>
    <Cell><Data ss:Type="Number">6</Data></Cell>
    <Cell><Data ss:Type="Number">22.09375</Data></Cell>
    <Cell><Data ss:Type="Number">-39.896000000000001</Data></Cell>
    <Cell><Data ss:Type="Number">-19.696043</Data></Cell>
    <Cell><Data ss:Type="Number">-3.5966100000000001</Data></Cell>
    <Cell><Data ss:Type="Number">-7.4424000000000004E-2</Data></Cell>
   </Row>
   <Row ss:AutoFitHeight="0">
    <Cell><Data ss:Type="String">2M5-TA (1st cell)</Data></Cell>
    <Cell><Data ss:Type="String">Cond </Data></Cell>
    <Cell><Data ss:Type="String">0616A001</Data></Cell>
    <Cell><Data ss:Type="Number">-51</Data></Cell>
    <Cell><Data ss:Type="Number">149.69999999999999</Data></Cell>
    <Cell><Data ss:Type="Number">10.5</Data></Cell>
    <Cell><Data ss:Type="Number">130</Data></Cell>
    <Cell><Data ss:Type="Number">2</Data></Cell>
    <Cell><Data ss:Type="Number">396.69525099999998</Data></Cell>
    <Cell><Data ss:Type="Number">-19.696000000000002</Data></Cell>
    <Cell ss:Index="12"><Data ss:Type="Number">-6.5536300000000001</Data></Cell>
    <Cell><Data ss:Type="Number">-5.514106</Data></Cell>
   </Row>
   <Row ss:AutoFitHeight="0">
    <Cell><Data ss:Type="String">2M5-TB (2nd cell)</Data></Cell>
    <Cell><Data ss:Type="String">Cond </Data></Cell>
    <Cell><Data ss:Type="String">0616A007</Data></Cell>
    <Cell><Data ss:Type="Number">-49.9</Data></Cell>
    <Cell><Data ss:Type="Number">338.8</Data></Cell>
    <Cell><Data ss:Type="Number">12.3</Data></Cell>
    <Cell><Data ss:Type="Number">90</Data></Cell>
    <Cell><Data ss:Type="Number">4</Data></Cell>
    <Cell><Data ss:Type="Number">103.101624</Data></Cell>
    <Cell><Data ss:Type="Number">-32.947000000000003</Data></Cell>
    <Cell><Data ss:Type="Number">-18.5791</Data></Cell>
    <Cell><Data ss:Type="Number">-3.9411299999999998</Data></Cell>
    <Cell><Data ss:Type="Number">-3.7201840000000002</Data></Cell>
   </Row>
   <Row ss:AutoFitHeight="0">
    <Cell><Data ss:Type="String">2M5-TB (3rd cell)</Data></Cell>
    <Cell><Data ss:Type="String">Cond </Data></Cell>
    <Cell><Data ss:Type="String">0616A010</Data></Cell>
    <Cell><Data ss:Type="Number">-66.5</Data></Cell>
    <Cell><Data ss:Type="Number">311.39999999999998</Data></Cell>
    <Cell><Data ss:Type="Number">23</Data></Cell>
    <Cell><Data ss:Type="Number">50</Data></Cell>
    <Cell><Data ss:Type="Number">4</Data></Cell>
    <Cell><Data ss:Type="Number">35.601562999999999</Data></Cell>
    <Cell><Data ss:Type="Number">-34.710999999999999</Data></Cell>
    <Cell><Data ss:Type="Number">-19.647214999999999</Data></Cell>
    <Cell><Data ss:Type="Number">-3.65611</Data></Cell>
    <Cell><Data ss:Type="Number">-3.0621010000000002</Data></Cell>
   </Row>
   <Row ss:AutoFitHeight="0">
    <Cell><Data ss:Type="String">2M5-TB (4th cell)</Data></Cell>
    <Cell><Data ss:Type="String">Cond </Data></Cell>
    <Cell><Data ss:Type="String">0616A013</Data></Cell>
    <Cell><Data ss:Type="Number">-63.4</Data></Cell>
    <Cell><Data ss:Type="Number">201.5</Data></Cell>
    <Cell><Data ss:Type="Number">22</Data></Cell>
    <Cell><Data ss:Type="Number">50</Data></Cell>
    <Cell><Data ss:Type="Number">3</Data></Cell>
    <Cell><Data ss:Type="Number">22.101324000000002</Data></Cell>
    <Cell><Data ss:Type="Number">-38.921999999999997</Data></Cell>
    <Cell><Data ss:Type="Number">-12.646482000000001</Data></Cell>
    <Cell><Data ss:Type="Number">-4.9195700000000002</Data></Cell>
    <Cell><Data ss:Type="Number">-2.6171169999999999</Data></Cell>
   </Row>
   <Row ss:AutoFitHeight="0">
    <Cell><Data ss:Type="String">4M5 (5th cell)</Data></Cell>
    <Cell><Data ss:Type="String">Cond </Data></Cell>
    <Cell><Data ss:Type="String">0618A010</Data></Cell>
    <Cell><Data ss:Type="Number">-66.5</Data></Cell>
    <Cell><Data ss:Type="Number">193.1</Data></Cell>
    <Cell><Data ss:Type="Number">14.6</Data></Cell>
    <Cell><Data ss:Type="Number">90</Data></Cell>
    <Cell><Data ss:Type="Number">6</Data></Cell>
    <Cell><Data ss:Type="Number">42.000087999999998</Data></Cell>
    <Cell><Data ss:Type="Number">-39.386000000000003</Data></Cell>
    <Cell><Data ss:Type="Number">-17.718503999999999</Data></Cell>
    <Cell><Data ss:Type="Number">-3.0990099999999998</Data></Cell>
    <Cell><Data ss:Type="Number">-2.1091120000000001</Data></Cell>
   </Row>
   <Row ss:AutoFitHeight="0">
    <Cell><Data ss:Type="String">5O5 (2nd cell)</Data></Cell>
    <Cell><Data ss:Type="String">Cond </Data></Cell>
    <Cell><Data ss:Type="String">0623A003</Data></Cell>
    <Cell><Data ss:Type="Number">-56.8</Data></Cell>
    <Cell><Data ss:Type="Number">230.2</Data></Cell>
    <Cell><Data ss:Type="Number">24.1</Data></Cell>
    <Cell><Data ss:Type="Number">100</Data></Cell>
    <Cell><Data ss:Type="Number">2</Data></Cell>
    <Cell><Data ss:Type="Number">370.00012199999998</Data></Cell>
    <Cell><Data ss:Type="Number">-29.760999999999999</Data></Cell>
    <Cell ss:Index="12"><Data ss:Type="Number">-4.4713000000000003</Data></Cell>
    <Cell><Data ss:Type="Number">-3.3573840000000001</Data></Cell>
   </Row>
   <Row ss:AutoFitHeight="0">
    <Cell><Data ss:Type="String">5O5 (3rd cell)</Data></Cell>
    <Cell><Data ss:Type="String">Cond </Data></Cell>
    <Cell><Data ss:Type="String">0623A006</Data></Cell>
    <Cell><Data ss:Type="Number">-65.5</Data></Cell>
    <Cell><Data ss:Type="Number">426.7</Data></Cell>
    <Cell><Data ss:Type="Number">19.3</Data></Cell>
    <Cell><Data ss:Type="Number">70</Data></Cell>
    <Cell><Data ss:Type="Number">7</Data></Cell>
    <Cell><Data ss:Type="Number">74.398398999999998</Data></Cell>
    <Cell><Data ss:Type="Number">-34.966999999999999</Data></Cell>
    <Cell><Data ss:Type="Number">-15.722654</Data></Cell>
    <Cell><Data ss:Type="Number">-3.4125999999999999</Data></Cell>
    <Cell><Data ss:Type="Number">-2.8057050000000001</Data></Cell>
   </Row>
   <Row ss:AutoFitHeight="0">
    <Cell><Data ss:Type="String">5O5 (4th cell)</Data></Cell>
    <Cell><Data ss:Type="String">Cond </Data></Cell>
    <Cell><Data ss:Type="String">0623A009</Data></Cell>
    <Cell><Data ss:Type="Number">-63.1</Data></Cell>
    <Cell><Data ss:Type="Number">218.7</Data></Cell>
    <Cell><Data ss:Type="Number">18.8</Data></Cell>
    <Cell><Data ss:Type="Number">80</Data></Cell>
    <Cell><Data ss:Type="Number">4</Data></Cell>
    <Cell><Data ss:Type="Number">37.000061000000002</Data></Cell>
    <Cell><Data ss:Type="Number">-32.793999999999997</Data></Cell>
    <Cell><Data ss:Type="Number">-13.232419999999999</Data></Cell>
    <Cell><Data ss:Type="Number">-4.4656000000000002</Data></Cell>
    <Cell><Data ss:Type="Number">-3.5465450000000001</Data></Cell>
   </Row>
   <Row ss:AutoFitHeight="0">
    <Cell><Data ss:Type="String">2T5 (2nd cell)</Data></Cell>
    <Cell><Data ss:Type="String">Cond </Data></Cell>
    <Cell><Data ss:Type="String">0708A010</Data></Cell>
    <Cell><Data ss:Type="Number">-67.3</Data></Cell>
    <Cell><Data ss:Type="Number">275</Data></Cell>
    <Cell><Data ss:Type="Number">11</Data></Cell>
    <Cell><Data ss:Type="Number">90</Data></Cell>
    <Cell><Data ss:Type="Number">5</Data></Cell>
    <Cell><Data ss:Type="Number">119.703</Data></Cell>
    <Cell><Data ss:Type="Number">-36.676000000000002</Data></Cell>
    <Cell><Data ss:Type="Number">-18.292234000000001</Data></Cell>
    <Cell><Data ss:Type="Number">-1.0478000000000001</Data></Cell>
    <Cell><Data ss:Type="Number">-0.738062</Data></Cell>
   </Row>
   <Row ss:AutoFitHeight="0">
    <Cell><Data ss:Type="String">2T5 (3rd cell)</Data></Cell>
    <Cell><Data ss:Type="String">Cond </Data></Cell>
    <Cell><Data ss:Type="String">0708A013</Data></Cell>
    <Cell><Data ss:Type="Number">-54.9</Data></Cell>
    <Cell><Data ss:Type="Number">90.8</Data></Cell>
    <Cell><Data ss:Type="Number">21.9</Data></Cell>
    <Cell><Data ss:Type="Number">150</Data></Cell>
    <Cell><Data ss:Type="Number">2</Data></Cell>
    <Cell><Data ss:Type="Number">362.79700000000003</Data></Cell>
    <Cell><Data ss:Type="Number">-40.491</Data></Cell>
    <Cell ss:Index="12"><Data ss:Type="Number">-5.2541200000000003</Data></Cell>
    <Cell><Data ss:Type="Number">-1.5491839999999999</Data></Cell>
   </Row>
   <Row ss:AutoFitHeight="0">
    <Cell><Data ss:Type="String">3T5 (1st cell)</Data></Cell>
    <Cell><Data ss:Type="String">Cond </Data></Cell>
    <Cell><Data ss:Type="String">0709A001</Data></Cell>
    <Cell><Data ss:Type="Number">-65.2</Data></Cell>
    <Cell><Data ss:Type="Number">432.8</Data></Cell>
    <Cell><Data ss:Type="Number">10.6</Data></Cell>
    <Cell><Data ss:Type="Number">80</Data></Cell>
    <Cell><Data ss:Type="Number">5</Data></Cell>
    <Cell><Data ss:Type="Number">80.296899999999994</Data></Cell>
    <Cell><Data ss:Type="Number">-38.335999999999999</Data></Cell>
    <Cell><Data ss:Type="Number">-21.374510000000001</Data></Cell>
    <Cell><Data ss:Type="Number">-2.68587</Data></Cell>
    <Cell><Data ss:Type="Number">-1.4401010000000001</Data></Cell>
   </Row>
   <Row ss:AutoFitHeight="0">
    <Cell><Data ss:Type="String">3T5 (2nd cell)</Data></Cell>
    <Cell><Data ss:Type="String">Cond </Data></Cell>
    <Cell><Data ss:Type="String">0709A004</Data></Cell>
    <Cell><Data ss:Type="Number">-55.9</Data></Cell>
    <Cell><Data ss:Type="Number">212.2</Data></Cell>
    <Cell><Data ss:Type="Number">20.100000000000001</Data></Cell>
    <Cell><Data ss:Type="Number">210</Data></Cell>
    <Cell><Data ss:Type="Number">3</Data></Cell>
    <Cell><Data ss:Type="Number">253.297</Data></Cell>
    <Cell><Data ss:Type="Number">-28.815000000000001</Data></Cell>
    <Cell><Data ss:Type="Number">-18.951414</Data></Cell>
    <Cell><Data ss:Type="Number">-7.3249500000000003</Data></Cell>
    <Cell><Data ss:Type="Number">-3.4272640000000001</Data></Cell>
   </Row>
   <Row ss:AutoFitHeight="0">
    <Cell><Data ss:Type="String">3T5 (4th cell)</Data></Cell>
    <Cell><Data ss:Type="String">Cond </Data></Cell>
    <Cell><Data ss:Type="String">0709A010</Data></Cell>
    <Cell><Data ss:Type="Number">-63.5</Data></Cell>
    <Cell><Data ss:Type="Number">119.4</Data></Cell>
    <Cell><Data ss:Type="Number">27.1</Data></Cell>
    <Cell><Data ss:Type="Number">150</Data></Cell>
    <Cell><Data ss:Type="Number">7</Data></Cell>
    <Cell><Data ss:Type="Number">10.1875</Data></Cell>
    <Cell><Data ss:Type="Number">-45.386000000000003</Data></Cell>
    <Cell><Data ss:Type="Number">-10.858154000000001</Data></Cell>
    <Cell><Data ss:Type="Number">-3.9506600000000001</Data></Cell>
    <Cell><Data ss:Type="Number">-1.21583</Data></Cell>
   </Row>
   <Row ss:AutoFitHeight="0">
    <Cell><Data ss:Type="String">3O5</Data></Cell>
    <Cell><Data ss:Type="String">Cond </Data></Cell>
    <Cell><Data ss:Type="String">0622C007</Data></Cell>
    <Cell><Data ss:Type="Number">-70.099999999999994</Data></Cell>
    <Cell><Data ss:Type="Number">293.5</Data></Cell>
    <Cell><Data ss:Type="Number">14.5</Data></Cell>
    <Cell><Data ss:Type="Number">80</Data></Cell>
    <Cell><Data ss:Type="Number">2</Data></Cell>
    <Cell><Data ss:Type="Number">169.898315</Data></Cell>
    <Cell><Data ss:Type="Number">-38.457999999999998</Data></Cell>
    <Cell ss:Index="12"><Data ss:Type="Number">-3.04264</Data></Cell>
    <Cell><Data ss:Type="Number">-2.7551100000000002</Data></Cell>
   </Row>
   <Row ss:AutoFitHeight="0">
    <Cell><Data ss:Type="String">5O5</Data></Cell>
    <Cell><Data ss:Type="String">Cond </Data></Cell>
    <Cell><Data ss:Type="String">0623C006</Data></Cell>
    <Cell><Data ss:Type="Number">-58.2</Data></Cell>
    <Cell><Data ss:Type="Number">164.6</Data></Cell>
    <Cell><Data ss:Type="Number">19.2</Data></Cell>
    <Cell><Data ss:Type="Number">80</Data></Cell>
    <Cell><Data ss:Type="Number">2</Data></Cell>
    <Cell><Data ss:Type="Number">137.99984699999999</Data></Cell>
    <Cell><Data ss:Type="Number">-51.223999999999997</Data></Cell>
    <Cell ss:Index="12"><Data ss:Type="Number">-5.5167799999999998</Data></Cell>
    <Cell><Data ss:Type="Number">-3.5903049999999999</Data></Cell>
   </Row>
   <Row ss:AutoFitHeight="0">
    <Cell><Data ss:Type="String">4Q5</Data></Cell>
    <Cell><Data ss:Type="String">Cond </Data></Cell>
    <Cell><Data ss:Type="String">0701C001</Data></Cell>
    <Cell><Data ss:Type="Number">-66.400000000000006</Data></Cell>
    <Cell><Data ss:Type="Number">211.2</Data></Cell>
    <Cell><Data ss:Type="Number">13.7</Data></Cell>
    <Cell><Data ss:Type="Number">90</Data></Cell>
    <Cell><Data ss:Type="Number">2</Data></Cell>
    <Cell><Data ss:Type="Number">56.406063000000003</Data></Cell>
    <Cell><Data ss:Type="Number">-33.362000000000002</Data></Cell>
    <Cell ss:Index="12"><Data ss:Type="Number">-3.4567299999999999</Data></Cell>
    <Cell><Data ss:Type="Number">-3.0239690000000001</Data></Cell>
   </Row>
   <Row ss:AutoFitHeight="0">
    <Cell><Data ss:Type="String">4Q5</Data></Cell>
    <Cell><Data ss:Type="String">Cond </Data></Cell>
    <Cell><Data ss:Type="String">0701C004</Data></Cell>
    <Cell><Data ss:Type="Number">-69.099999999999994</Data></Cell>
    <Cell><Data ss:Type="Number">257</Data></Cell>
    <Cell><Data ss:Type="Number">12.3</Data></Cell>
    <Cell><Data ss:Type="Number">50</Data></Cell>
    <Cell><Data ss:Type="Number">3</Data></Cell>
    <Cell><Data ss:Type="Number">109.906166</Data></Cell>
    <Cell><Data ss:Type="Number">-35.843000000000004</Data></Cell>
    <Cell><Data ss:Type="Number">-20.568847999999999</Data></Cell>
    <Cell><Data ss:Type="Number">-3.5114899999999998</Data></Cell>
    <Cell><Data ss:Type="Number">-2.4088180000000001</Data></Cell>
   </Row>
   <Row ss:AutoFitHeight="0">
    <Cell><Data ss:Type="String">4Q5</Data></Cell>
    <Cell><Data ss:Type="String">Cond </Data></Cell>
    <Cell><Data ss:Type="String">0701C007</Data></Cell>
    <Cell><Data ss:Type="Number">-75.400000000000006</Data></Cell>
    <Cell><Data ss:Type="Number">138.4</Data></Cell>
    <Cell><Data ss:Type="Number">16</Data></Cell>
    <Cell><Data ss:Type="Number">40</Data></Cell>
    <Cell><Data ss:Type="Number">3</Data></Cell>
    <Cell><Data ss:Type="Number">176.20311000000001</Data></Cell>
    <Cell><Data ss:Type="Number">-42.095999999999997</Data></Cell>
    <Cell><Data ss:Type="Number">-24.621582</Data></Cell>
    <Cell><Data ss:Type="Number">-1.3631899999999999</Data></Cell>
    <Cell><Data ss:Type="Number">-0.26310299999999998</Data></Cell>
   </Row>
   <Row ss:AutoFitHeight="0">
    <Cell><Data ss:Type="String">3T5</Data></Cell>
    <Cell><Data ss:Type="String">Cond </Data></Cell>
    <Cell><Data ss:Type="String">0709C004</Data></Cell>
    <Cell><Data ss:Type="Number">-63.2</Data></Cell>
    <Cell><Data ss:Type="Number">236.5</Data></Cell>
    <Cell><Data ss:Type="Number">10.199999999999999</Data></Cell>
    <Cell><Data ss:Type="Number">90</Data></Cell>
    <Cell><Data ss:Type="Number">2</Data></Cell>
    <Cell><Data ss:Type="Number">113.601601</Data></Cell>
    <Cell><Data ss:Type="Number">-31.088000000000001</Data></Cell>
    <Cell ss:Index="12"><Data ss:Type="Number">-5.6990699999999999</Data></Cell>
    <Cell><Data ss:Type="Number">-5.4614459999999996</Data></Cell>
   </Row>
   <Row ss:AutoFitHeight="0">
    <Cell><Data ss:Type="String">3T5</Data></Cell>
    <Cell><Data ss:Type="String">Cond </Data></Cell>
    <Cell><Data ss:Type="String">0709C007</Data></Cell>
    <Cell><Data ss:Type="Number">-63.6</Data></Cell>
    <Cell><Data ss:Type="Number">334.2</Data></Cell>
    <Cell><Data ss:Type="Number">10.9</Data></Cell>
    <Cell><Data ss:Type="Number">80</Data></Cell>
    <Cell><Data ss:Type="Number">2</Data></Cell>
    <Cell><Data ss:Type="Number">385.00003099999998</Data></Cell>
    <Cell><Data ss:Type="Number">-30.661000000000001</Data></Cell>
    <Cell ss:Index="12"><Data ss:Type="Number">-3.9788700000000001</Data></Cell>
    <Cell><Data ss:Type="Number">-3.8096109999999999</Data></Cell>
   </Row>
   <Row ss:AutoFitHeight="0">
    <Cell><Data ss:Type="String">3T5</Data></Cell>
    <Cell><Data ss:Type="String">Cond </Data></Cell>
    <Cell><Data ss:Type="String">0709C010</Data></Cell>
    <Cell><Data ss:Type="Number">-67.7</Data></Cell>
    <Cell><Data ss:Type="Number">262.10000000000002</Data></Cell>
    <Cell><Data ss:Type="Number">9.5</Data></Cell>
    <Cell><Data ss:Type="Number">230</Data></Cell>
    <Cell><Data ss:Type="Number">3</Data></Cell>
    <Cell><Data ss:Type="Number">174.70336900000001</Data></Cell>
    <Cell><Data ss:Type="Number">-22.18</Data></Cell>
    <Cell><Data ss:Type="Number">-20.373532999999998</Data></Cell>
    <Cell><Data ss:Type="Number">-4.9177499999999998</Data></Cell>
    <Cell><Data ss:Type="Number">-1.765153</Data></Cell>
   </Row>
   <Row ss:AutoFitHeight="0">
    <Cell ss:Index="3"><Data ss:Type="String">Average</Data></Cell>
    <Cell ss:Formula="=AVERAGE(R[-34]C:R[-1]C)"><Data ss:Type="Number">-60.244117647058815</Data></Cell>
    <Cell ss:Formula="=AVERAGE(R[-34]C:R[-1]C)"><Data ss:Type="Number">253.88529411764708</Data></Cell>
    <Cell ss:Formula="=AVERAGE(R[-34]C:R[-1]C)"><Data ss:Type="Number">16.90588235294118</Data></Cell>
    <Cell ss:Formula="=AVERAGE(R[-34]C:R[-1]C)"><Data ss:Type="Number">102.94117647058823</Data></Cell>
    <Cell ss:Formula="=AVERAGE(R[-34]C:R[-1]C)"><Data ss:Type="Number">3.8235294117647061</Data></Cell>
    <Cell ss:Formula="=AVERAGE(R[-34]C:R[-1]C)"><Data ss:Type="Number">138.4235811470588</Data></Cell>
    <Cell ss:Formula="=AVERAGE(R[-34]C:R[-1]C)"><Data ss:Type="Number">-36.665852941176482</Data></Cell>
    <Cell ss:Formula="=AVERAGE(R[-34]C:R[-1]C)"><Data ss:Type="Number">-16.588718208333333</Data></Cell>
    <Cell ss:Formula="=AVERAGE(R[-34]C:R[-1]C)"><Data ss:Type="Number">-4.4332750000000001</Data></Cell>
    <Cell ss:Formula="=AVERAGE(R[-34]C:R[-1]C)"><Data ss:Type="Number">-2.7288227941176468</Data></Cell>
   </Row>
   <Row ss:AutoFitHeight="0">
    <Cell ss:Index="3"><Data ss:Type="String">SEM</Data></Cell>
    <Cell ss:Formula="=STDEV(R[-35]C:R[-2]C)/SQRT(34)"><Data ss:Type="Number">1.120504018057302</Data></Cell>
    <Cell ss:Formula="=STDEV(R[-35]C:R[-2]C)/SQRT(34)"><Data ss:Type="Number">16.424177936735742</Data></Cell>
    <Cell ss:Formula="=STDEV(R[-35]C:R[-2]C)/SQRT(34)"><Data ss:Type="Number">0.9309104773667165</Data></Cell>
    <Cell ss:Formula="=STDEV(R[-35]C:R[-2]C)/SQRT(34)"><Data ss:Type="Number">9.6232914474455562</Data></Cell>
    <Cell ss:Formula="=STDEV(R[-35]C:R[-2]C)/SQRT(34)"><Data ss:Type="Number">0.33101849051243393</Data></Cell>
    <Cell ss:Formula="=STDEV(R[-35]C:R[-2]C)/SQRT(34)"><Data ss:Type="Number">25.169017404827265</Data></Cell>
    <Cell ss:Formula="=STDEV(R[-35]C:R[-2]C)/SQRT(34)"><Data ss:Type="Number">1.0544795855370246</Data></Cell>
    <Cell ss:Formula="=STDEV(R[-35]C:R[-2]C)/SQRT(34)"><Data ss:Type="Number">0.70251518100408505</Data></Cell>
    <Cell ss:Formula="=STDEV(R[-35]C:R[-2]C)/SQRT(34)"><Data ss:Type="Number">0.32398506873928368</Data></Cell>
    <Cell ss:Formula="=STDEV(R[-35]C:R[-2]C)/SQRT(34)"><Data ss:Type="Number">0.2948846750056997</Data></Cell>
   </Row>
   <Row ss:Index="40" ss:AutoFitHeight="0" ss:Height="26.25">
    <Cell ss:MergeAcross="12" ss:StyleID="s105"><Data ss:Type="String">Extinction - 0</Data></Cell>
   </Row>
   <Row ss:AutoFitHeight="0">
    <Cell><Data ss:Type="String">Rat ID</Data></Cell>
    <Cell><Data ss:Type="String">Treatment</Data></Cell>
    <Cell><Data ss:Type="String">File</Data></Cell>
    <Cell><Data ss:Type="String">Erest (mV)</Data></Cell>
    <Cell><Data ss:Type="String">Ri begin (MΩ)</Data></Cell>
    <Cell><Data ss:Type="String">Ra begin (MΩ)</Data></Cell>
    <Cell><Data ss:Type="String">Rheobase (pA)</Data></Cell>
    <Cell><Data ss:Type="String">Max # spikes</Data></Cell>
    <Cell><Data ss:Type="String">ISI from Max number Spikes</Data></Cell>
    <Cell><Data ss:Type="String">Threshold (mv)</Data></Cell>
    <Cell><Data ss:Type="String">Fahp Max number Spikes</Data></Cell>
    <Cell><Data ss:Type="String">mAHP peak (mV) (Two Spikes)</Data></Cell>
    <Cell><Data ss:Type="String">sAHP (2 spikes) (mV)</Data></Cell>
   </Row>
   <Row ss:AutoFitHeight="0">
    <Cell><Data ss:Type="String">1M5 (3rd cell)</Data></Cell>
    <Cell><Data ss:Type="String">Ext-0</Data></Cell>
    <Cell><Data ss:Type="String">0615A009</Data></Cell>
    <Cell><Data ss:Type="Number">-63.8</Data></Cell>
    <Cell><Data ss:Type="Number">140.9</Data></Cell>
    <Cell><Data ss:Type="Number">14.7</Data></Cell>
    <Cell><Data ss:Type="Number">110</Data></Cell>
    <Cell><Data ss:Type="Number">2</Data></Cell>
    <Cell><Data ss:Type="Number">73.406372000000005</Data></Cell>
    <Cell><Data ss:Type="Number">-32.616999999999997</Data></Cell>
    <Cell ss:Index="12"><Data ss:Type="Number">-5.0558800000000002</Data></Cell>
    <Cell><Data ss:Type="Number">-3.939924</Data></Cell>
   </Row>
   <Row ss:AutoFitHeight="0">
    <Cell><Data ss:Type="String">1M5 (4th cell)</Data></Cell>
    <Cell><Data ss:Type="String">Ext-0</Data></Cell>
    <Cell><Data ss:Type="String">0615A012</Data></Cell>
    <Cell><Data ss:Type="Number">-65.599999999999994</Data></Cell>
    <Cell><Data ss:Type="Number">217.3</Data></Cell>
    <Cell><Data ss:Type="Number">17.600000000000001</Data></Cell>
    <Cell><Data ss:Type="Number">50</Data></Cell>
    <Cell><Data ss:Type="Number">4</Data></Cell>
    <Cell><Data ss:Type="Number">44.499873999999998</Data></Cell>
    <Cell><Data ss:Type="Number">-31.835999999999999</Data></Cell>
    <Cell><Data ss:Type="Number">-20.629881000000001</Data></Cell>
    <Cell><Data ss:Type="Number">-1.9290099999999999</Data></Cell>
    <Cell><Data ss:Type="Number">-0.96571099999999999</Data></Cell>
   </Row>
   <Row ss:AutoFitHeight="0">
    <Cell><Data ss:Type="String">1M5 (5th cell)</Data></Cell>
    <Cell><Data ss:Type="String">Ext-0</Data></Cell>
    <Cell><Data ss:Type="String">0615A015</Data></Cell>
    <Cell><Data ss:Type="Number">-65.900000000000006</Data></Cell>
    <Cell><Data ss:Type="Number">174.5</Data></Cell>
    <Cell><Data ss:Type="Number">19.3</Data></Cell>
    <Cell><Data ss:Type="Number">90</Data></Cell>
    <Cell><Data ss:Type="Number">4</Data></Cell>
    <Cell><Data ss:Type="Number">59</Data></Cell>
    <Cell><Data ss:Type="Number">-32.892000000000003</Data></Cell>
    <Cell><Data ss:Type="Number">-16.748045000000001</Data></Cell>
    <Cell><Data ss:Type="Number">-3.2532299999999998</Data></Cell>
    <Cell><Data ss:Type="Number">-2.8387470000000001</Data></Cell>
   </Row>
   <Row ss:AutoFitHeight="0">
    <Cell><Data ss:Type="String">3M5 (4th cell)</Data></Cell>
    <Cell><Data ss:Type="String">Ext-0</Data></Cell>
    <Cell><Data ss:Type="String">0617A010</Data></Cell>
    <Cell><Data ss:Type="Number">-61</Data></Cell>
    <Cell><Data ss:Type="Number">106.9</Data></Cell>
    <Cell><Data ss:Type="Number">13.7</Data></Cell>
    <Cell><Data ss:Type="Number">190</Data></Cell>
    <Cell><Data ss:Type="Number">2</Data></Cell>
    <Cell><Data ss:Type="Number">64.898499000000001</Data></Cell>
    <Cell><Data ss:Type="Number">-30.103000000000002</Data></Cell>
    <Cell ss:Index="12"><Data ss:Type="Number">-5.44428</Data></Cell>
    <Cell><Data ss:Type="Number">-3.266419</Data></Cell>
   </Row>
   <Row ss:AutoFitHeight="0">
    <Cell><Data ss:Type="String">3M5 (5th cell)</Data></Cell>
    <Cell><Data ss:Type="String">Ext-0</Data></Cell>
    <Cell><Data ss:Type="String">0617A013</Data></Cell>
    <Cell><Data ss:Type="Number">-51.3</Data></Cell>
    <Cell><Data ss:Type="Number">257.3</Data></Cell>
    <Cell><Data ss:Type="Number">21.2</Data></Cell>
    <Cell><Data ss:Type="Number">70</Data></Cell>
    <Cell><Data ss:Type="Number">2</Data></Cell>
    <Cell><Data ss:Type="Number">332.601563</Data></Cell>
    <Cell><Data ss:Type="Number">-31.818000000000001</Data></Cell>
    <Cell ss:Index="12"><Data ss:Type="Number">-4.5825199999999997</Data></Cell>
    <Cell><Data ss:Type="Number">-4.0586310000000001</Data></Cell>
   </Row>
   <Row ss:AutoFitHeight="0">
    <Cell><Data ss:Type="String">3M5 (6th cell)</Data></Cell>
    <Cell><Data ss:Type="String">Ext-0</Data></Cell>
    <Cell><Data ss:Type="String">0617A016</Data></Cell>
    <Cell><Data ss:Type="Number">-59.7</Data></Cell>
    <Cell><Data ss:Type="Number">203.2</Data></Cell>
    <Cell><Data ss:Type="Number">14.2</Data></Cell>
    <Cell><Data ss:Type="Number">80</Data></Cell>
    <Cell><Data ss:Type="Number">4</Data></Cell>
    <Cell><Data ss:Type="Number">158.80465699999999</Data></Cell>
    <Cell><Data ss:Type="Number">-30.084</Data></Cell>
    <Cell><Data ss:Type="Number">-16.366576999999999</Data></Cell>
    <Cell><Data ss:Type="Number">-3.6179199999999998</Data></Cell>
    <Cell><Data ss:Type="Number">-2.6001069999999999</Data></Cell>
   </Row>
   <Row ss:AutoFitHeight="0">
    <Cell><Data ss:Type="String">1O5 (1st cell)</Data></Cell>
    <Cell><Data ss:Type="String">Ext-0</Data></Cell>
    <Cell><Data ss:Type="String">0621A001</Data></Cell>
    <Cell><Data ss:Type="Number">-50.6</Data></Cell>
    <Cell><Data ss:Type="Number">265.39999999999998</Data></Cell>
    <Cell><Data ss:Type="Number">27.6</Data></Cell>
    <Cell><Data ss:Type="Number">90</Data></Cell>
    <Cell><Data ss:Type="Number">2</Data></Cell>
    <Cell><Data ss:Type="Number">88.702849999999998</Data></Cell>
    <Cell><Data ss:Type="Number">-26.623999999999999</Data></Cell>
    <Cell ss:Index="12"><Data ss:Type="Number">-9.0095799999999997</Data></Cell>
    <Cell><Data ss:Type="Number">-7.1978669999999996</Data></Cell>
   </Row>
   <Row ss:AutoFitHeight="0">
    <Cell><Data ss:Type="String">1O5 (2nd cell)</Data></Cell>
    <Cell><Data ss:Type="String">Ext-0</Data></Cell>
    <Cell><Data ss:Type="String">0621A004</Data></Cell>
    <Cell><Data ss:Type="Number">-62.3</Data></Cell>
    <Cell><Data ss:Type="Number">285.7</Data></Cell>
    <Cell><Data ss:Type="Number">19.5</Data></Cell>
    <Cell><Data ss:Type="Number">90</Data></Cell>
    <Cell><Data ss:Type="Number">7</Data></Cell>
    <Cell><Data ss:Type="Number">37.094051</Data></Cell>
    <Cell><Data ss:Type="Number">-34.521000000000001</Data></Cell>
    <Cell><Data ss:Type="Number">-11.761473000000001</Data></Cell>
    <Cell><Data ss:Type="Number">-4.2384199999999996</Data></Cell>
    <Cell><Data ss:Type="Number">-3.3794249999999999</Data></Cell>
   </Row>
   <Row ss:AutoFitHeight="0">
    <Cell><Data ss:Type="String">1O5 (3rd cell)</Data></Cell>
    <Cell><Data ss:Type="String">Ext-0</Data></Cell>
    <Cell><Data ss:Type="String">0621A007</Data></Cell>
    <Cell><Data ss:Type="Number">-66.900000000000006</Data></Cell>
    <Cell><Data ss:Type="Number">231.9</Data></Cell>
    <Cell><Data ss:Type="Number">20.5</Data></Cell>
    <Cell><Data ss:Type="Number">60</Data></Cell>
    <Cell><Data ss:Type="Number">6</Data></Cell>
    <Cell><Data ss:Type="Number">34.796925000000002</Data></Cell>
    <Cell><Data ss:Type="Number">-36.371000000000002</Data></Cell>
    <Cell><Data ss:Type="Number">-11.389158</Data></Cell>
    <Cell><Data ss:Type="Number">-3.0686</Data></Cell>
    <Cell><Data ss:Type="Number">-2.4996390000000002</Data></Cell>
   </Row>
   <Row ss:AutoFitHeight="0">
    <Cell><Data ss:Type="String">1Q5 (2nd cell)</Data></Cell>
    <Cell><Data ss:Type="String">Ext-0</Data></Cell>
    <Cell><Data ss:Type="String">0630A001</Data></Cell>
    <Cell><Data ss:Type="Number">-63.3</Data></Cell>
    <Cell><Data ss:Type="Number">185.7</Data></Cell>
    <Cell><Data ss:Type="Number">20.399999999999999</Data></Cell>
    <Cell><Data ss:Type="Number">170</Data></Cell>
    <Cell><Data ss:Type="Number">2</Data></Cell>
    <Cell><Data ss:Type="Number">431</Data></Cell>
    <Cell><Data ss:Type="Number">-23.132000000000001</Data></Cell>
    <Cell ss:Index="12"><Data ss:Type="Number">-7.2787300000000004</Data></Cell>
    <Cell><Data ss:Type="Number">-4.8733750000000002</Data></Cell>
   </Row>
   <Row ss:AutoFitHeight="0">
    <Cell><Data ss:Type="String">1Q5 (4th cell)</Data></Cell>
    <Cell><Data ss:Type="String">Ext-0</Data></Cell>
    <Cell><Data ss:Type="String">0630A004</Data></Cell>
    <Cell><Data ss:Type="Number">-68.599999999999994</Data></Cell>
    <Cell><Data ss:Type="Number">206.4</Data></Cell>
    <Cell><Data ss:Type="Number">22.6</Data></Cell>
    <Cell><Data ss:Type="Number">70</Data></Cell>
    <Cell><Data ss:Type="Number">4</Data></Cell>
    <Cell><Data ss:Type="Number">67.593699999999998</Data></Cell>
    <Cell><Data ss:Type="Number">-34.064</Data></Cell>
    <Cell><Data ss:Type="Number">-16.015623000000001</Data></Cell>
    <Cell><Data ss:Type="Number">-1.9439</Data></Cell>
    <Cell><Data ss:Type="Number">-1.6731210000000001</Data></Cell>
   </Row>
   <Row ss:AutoFitHeight="0">
    <Cell><Data ss:Type="String">1Q5 (5th cell)</Data></Cell>
    <Cell><Data ss:Type="String">Ext-0</Data></Cell>
    <Cell><Data ss:Type="String">0630A007</Data></Cell>
    <Cell><Data ss:Type="Number">-61.7</Data></Cell>
    <Cell><Data ss:Type="Number">104.4</Data></Cell>
    <Cell><Data ss:Type="Number">15.6</Data></Cell>
    <Cell><Data ss:Type="Number">220</Data></Cell>
    <Cell><Data ss:Type="Number">6</Data></Cell>
    <Cell><Data ss:Type="Number">20.296700000000001</Data></Cell>
    <Cell><Data ss:Type="Number">-33.881</Data></Cell>
    <Cell><Data ss:Type="Number">-11.01074</Data></Cell>
    <Cell><Data ss:Type="Number">-3.6499600000000001</Data></Cell>
    <Cell><Data ss:Type="Number">-1.182758</Data></Cell>
   </Row>
   <Row ss:AutoFitHeight="0">
    <Cell><Data ss:Type="String">3Q5 (1st cell)</Data></Cell>
    <Cell><Data ss:Type="String">Ext-0</Data></Cell>
    <Cell><Data ss:Type="String">0630A010</Data></Cell>
    <Cell><Data ss:Type="Number">-69</Data></Cell>
    <Cell><Data ss:Type="Number">307.60000000000002</Data></Cell>
    <Cell><Data ss:Type="Number">15.8</Data></Cell>
    <Cell><Data ss:Type="Number">60</Data></Cell>
    <Cell><Data ss:Type="Number">3</Data></Cell>
    <Cell><Data ss:Type="Number">45.398499999999999</Data></Cell>
    <Cell><Data ss:Type="Number">-33.362000000000002</Data></Cell>
    <Cell><Data ss:Type="Number">-11.602783000000001</Data></Cell>
    <Cell><Data ss:Type="Number">-1.5455700000000001</Data></Cell>
    <Cell><Data ss:Type="Number">-0.74127900000000002</Data></Cell>
   </Row>
   <Row ss:AutoFitHeight="0">
    <Cell><Data ss:Type="String">3Q5 (4th cell)</Data></Cell>
    <Cell><Data ss:Type="String">Ext-0</Data></Cell>
    <Cell><Data ss:Type="String">0630A016</Data></Cell>
    <Cell><Data ss:Type="Number">-57.6</Data></Cell>
    <Cell><Data ss:Type="Number">230.2</Data></Cell>
    <Cell><Data ss:Type="Number">15.8</Data></Cell>
    <Cell><Data ss:Type="Number">140</Data></Cell>
    <Cell><Data ss:Type="Number">2</Data></Cell>
    <Cell><Data ss:Type="Number">122.19499999999999</Data></Cell>
    <Cell><Data ss:Type="Number">-30.414000000000001</Data></Cell>
    <Cell ss:Index="12"><Data ss:Type="Number">-3.9721099999999998</Data></Cell>
    <Cell><Data ss:Type="Number">-3.05484</Data></Cell>
   </Row>
   <Row ss:AutoFitHeight="0">
    <Cell><Data ss:Type="String">1T5 (1st cell)</Data></Cell>
    <Cell><Data ss:Type="String">Ext-0</Data></Cell>
    <Cell><Data ss:Type="String">0708A001</Data></Cell>
    <Cell><Data ss:Type="Number">-60.7</Data></Cell>
    <Cell><Data ss:Type="Number">382</Data></Cell>
    <Cell><Data ss:Type="Number">13.6</Data></Cell>
    <Cell><Data ss:Type="Number">50</Data></Cell>
    <Cell><Data ss:Type="Number">3</Data></Cell>
    <Cell><Data ss:Type="Number">108.69499999999999</Data></Cell>
    <Cell><Data ss:Type="Number">-32.860999999999997</Data></Cell>
    <Cell><Data ss:Type="Number">-14.343261999999999</Data></Cell>
    <Cell><Data ss:Type="Number">-3.5344000000000002</Data></Cell>
    <Cell><Data ss:Type="Number">-3.299817</Data></Cell>
   </Row>
   <Row ss:AutoFitHeight="0">
    <Cell><Data ss:Type="String">1T5 (2nd cell)</Data></Cell>
    <Cell><Data ss:Type="String">Ext-0</Data></Cell>
    <Cell><Data ss:Type="String">0708A004</Data></Cell>
    <Cell><Data ss:Type="Number">-61.5</Data></Cell>
    <Cell><Data ss:Type="Number">125.1</Data></Cell>
    <Cell><Data ss:Type="Number">24.3</Data></Cell>
    <Cell><Data ss:Type="Number">140</Data></Cell>
    <Cell><Data ss:Type="Number">7</Data></Cell>
    <Cell><Data ss:Type="Number">20</Data></Cell>
    <Cell><Data ss:Type="Number">-41.405999999999999</Data></Cell>
    <Cell><Data ss:Type="Number">-6.5917969999999997</Data></Cell>
    <Cell><Data ss:Type="Number">-4.1247299999999996</Data></Cell>
    <Cell><Data ss:Type="Number">-1.1150819999999999</Data></Cell>
   </Row>
   <Row ss:AutoFitHeight="0">
    <Cell><Data ss:Type="String">4T5 (1st cell)</Data></Cell>
    <Cell><Data ss:Type="String">Ext-0</Data></Cell>
    <Cell><Data ss:Type="String">0709A013</Data></Cell>
    <Cell><Data ss:Type="Number">-65.3</Data></Cell>
    <Cell><Data ss:Type="Number">124.8</Data></Cell>
    <Cell><Data ss:Type="Number">16.3</Data></Cell>
    <Cell><Data ss:Type="Number">220</Data></Cell>
    <Cell><Data ss:Type="Number">4</Data></Cell>
    <Cell><Data ss:Type="Number">79.796800000000005</Data></Cell>
    <Cell><Data ss:Type="Number">-27.527000000000001</Data></Cell>
    <Cell><Data ss:Type="Number">-13.452147</Data></Cell>
    <Cell><Data ss:Type="Number">-6.3949400000000001</Data></Cell>
    <Cell><Data ss:Type="Number">-3.0047950000000001</Data></Cell>
   </Row>
   <Row ss:AutoFitHeight="0">
    <Cell><Data ss:Type="String">4T5 (2nd cell)</Data></Cell>
    <Cell><Data ss:Type="String">Ext-0</Data></Cell>
    <Cell><Data ss:Type="String">0709A016</Data></Cell>
    <Cell><Data ss:Type="Number">-63.9</Data></Cell>
    <Cell><Data ss:Type="Number">268.2</Data></Cell>
    <Cell><Data ss:Type="Number">11.7</Data></Cell>
    <Cell><Data ss:Type="Number">130</Data></Cell>
    <Cell><Data ss:Type="Number">5</Data></Cell>
    <Cell><Data ss:Type="Number">65.304699999999997</Data></Cell>
    <Cell><Data ss:Type="Number">-28.931000000000001</Data></Cell>
    <Cell><Data ss:Type="Number">-16.094968999999999</Data></Cell>
    <Cell><Data ss:Type="Number">-5.1846500000000004</Data></Cell>
    <Cell><Data ss:Type="Number">-2.8918330000000001</Data></Cell>
   </Row>
   <Row ss:AutoFitHeight="0">
    <Cell><Data ss:Type="String">4T5 (3rd cell)</Data></Cell>
    <Cell><Data ss:Type="String">Ext-0</Data></Cell>
    <Cell><Data ss:Type="String">0709A019</Data></Cell>
    <Cell><Data ss:Type="Number">-64.8</Data></Cell>
    <Cell><Data ss:Type="Number">159.1</Data></Cell>
    <Cell><Data ss:Type="Number">26.9</Data></Cell>
    <Cell><Data ss:Type="Number">130</Data></Cell>
    <Cell><Data ss:Type="Number">5</Data></Cell>
    <Cell><Data ss:Type="Number">12.9999</Data></Cell>
    <Cell><Data ss:Type="Number">-40.24</Data></Cell>
    <Cell><Data ss:Type="Number">-5.6640610000000002</Data></Cell>
    <Cell><Data ss:Type="Number">-4.7391199999999998</Data></Cell>
    <Cell><Data ss:Type="Number">-0.54669500000000004</Data></Cell>
   </Row>
   <Row ss:AutoFitHeight="0">
    <Cell><Data ss:Type="String">4T5 (4th cell)</Data></Cell>
    <Cell><Data ss:Type="String">Ext-0</Data></Cell>
    <Cell><Data ss:Type="String">0709A022</Data></Cell>
    <Cell><Data ss:Type="Number">-63.6</Data></Cell>
    <Cell><Data ss:Type="Number">260.89999999999998</Data></Cell>
    <Cell><Data ss:Type="Number">13.2</Data></Cell>
    <Cell><Data ss:Type="Number">130</Data></Cell>
    <Cell><Data ss:Type="Number">4</Data></Cell>
    <Cell><Data ss:Type="Number">110.399</Data></Cell>
    <Cell><Data ss:Type="Number">-24.091000000000001</Data></Cell>
    <Cell><Data ss:Type="Number">-13.275145</Data></Cell>
    <Cell><Data ss:Type="Number">-4.3160499999999997</Data></Cell>
    <Cell><Data ss:Type="Number">-3.4020049999999999</Data></Cell>
   </Row>
   <Row ss:AutoFitHeight="0">
    <Cell><Data ss:Type="String">1T5</Data></Cell>
    <Cell><Data ss:Type="String">Ext-0</Data></Cell>
    <Cell><Data ss:Type="String">0708C004</Data></Cell>
    <Cell><Data ss:Type="Number">-63</Data></Cell>
    <Cell><Data ss:Type="Number">155.9</Data></Cell>
    <Cell><Data ss:Type="Number">11</Data></Cell>
    <Cell><Data ss:Type="Number">100</Data></Cell>
    <Cell><Data ss:Type="Number">2</Data></Cell>
    <Cell><Data ss:Type="Number">88.405974999999998</Data></Cell>
    <Cell><Data ss:Type="Number">-32.648000000000003</Data></Cell>
    <Cell ss:Index="12"><Data ss:Type="Number">-5.45641</Data></Cell>
    <Cell><Data ss:Type="Number">-3.4378449999999998</Data></Cell>
   </Row>
   <Row ss:AutoFitHeight="0">
    <Cell><Data ss:Type="String">4T5</Data></Cell>
    <Cell><Data ss:Type="String">Ext-0</Data></Cell>
    <Cell><Data ss:Type="String">0709C013</Data></Cell>
    <Cell><Data ss:Type="Number">-54.4</Data></Cell>
    <Cell><Data ss:Type="Number">388.8</Data></Cell>
    <Cell><Data ss:Type="Number">11.2</Data></Cell>
    <Cell><Data ss:Type="Number">60</Data></Cell>
    <Cell><Data ss:Type="Number">2</Data></Cell>
    <Cell><Data ss:Type="Number">64.406058999999999</Data></Cell>
    <Cell><Data ss:Type="Number">-33.945</Data></Cell>
    <Cell ss:Index="12"><Data ss:Type="Number">-6.9919700000000002</Data></Cell>
    <Cell><Data ss:Type="Number">-6.5146309999999996</Data></Cell>
   </Row>
   <Row ss:AutoFitHeight="0">
    <Cell ss:Index="3"><Data ss:Type="String">average</Data></Cell>
    <Cell ss:Formula="=AVERAGE(R[-22]C:R[-1]C)"><Data ss:Type="Number">-62.02272727272728</Data></Cell>
    <Cell ss:Formula="=AVERAGE(R[-22]C:R[-1]C)"><Data ss:Type="Number">217.37272727272727</Data></Cell>
    <Cell ss:Formula="=AVERAGE(R[-22]C:R[-1]C)"><Data ss:Type="Number">17.577272727272728</Data></Cell>
    <Cell ss:Formula="=AVERAGE(R[-22]C:R[-1]C)"><Data ss:Type="Number">111.36363636363636</Data></Cell>
    <Cell ss:Formula="=AVERAGE(R[-22]C:R[-1]C)"><Data ss:Type="Number">3.7272727272727271</Data></Cell>
    <Cell ss:Formula="=AVERAGE(R[-22]C:R[-1]C)"><Data ss:Type="Number">96.831642045454544</Data></Cell>
    <Cell ss:Formula="=AVERAGE(R[-22]C:R[-1]C)"><Data ss:Type="Number">-31.971272727272734</Data></Cell>
    <Cell ss:Formula="=AVERAGE(R[-22]C:R[-1]C)"><Data ss:Type="Number">-13.210404357142858</Data></Cell>
    <Cell ss:Formula="=AVERAGE(R[-22]C:R[-1]C)"><Data ss:Type="Number">-4.5150900000000007</Data></Cell>
    <Cell ss:Formula="=AVERAGE(R[-22]C:R[-1]C)"><Data ss:Type="Number">-3.0220248181818188</Data></Cell>
   </Row>
   <Row ss:AutoFitHeight="0">
    <Cell ss:Index="3"><Data ss:Type="String">SEM</Data></Cell>
    <Cell ss:Formula="=STDEV(R[-23]C:R[-2]C)/SQRT(22)"><Data ss:Type="Number">1.0460590196774573</Data></Cell>
    <Cell ss:Formula="=STDEV(R[-23]C:R[-2]C)/SQRT(22)"><Data ss:Type="Number">17.175542842663841</Data></Cell>
    <Cell ss:Formula="=STDEV(R[-23]C:R[-2]C)/SQRT(22)"><Data ss:Type="Number">1.0341764152841373</Data></Cell>
    <Cell ss:Formula="=STDEV(R[-23]C:R[-2]C)/SQRT(22)"><Data ss:Type="Number">11.132718725008434</Data></Cell>
    <Cell ss:Formula="=STDEV(R[-23]C:R[-2]C)/SQRT(22)"><Data ss:Type="Number">0.36146538086836544</Data></Cell>
    <Cell ss:Formula="=STDEV(R[-23]C:R[-2]C)/SQRT(22)"><Data ss:Type="Number">21.319118420841139</Data></Cell>
    <Cell ss:Formula="=STDEV(R[-23]C:R[-2]C)/SQRT(22)"><Data ss:Type="Number">0.93853749906474471</Data></Cell>
    <Cell ss:Formula="=STDEV(R[-23]C:R[-2]C)/SQRT(22)"><Data ss:Type="Number">0.85414148270124424</Data></Cell>
    <Cell ss:Formula="=STDEV(R[-23]C:R[-2]C)/SQRT(22)"><Data ss:Type="Number">0.38626831634963787</Data></Cell>
    <Cell ss:Formula="=STDEV(R[-23]C:R[-2]C)/SQRT(22)"><Data ss:Type="Number">0.36175870446450037</Data></Cell>
   </Row>
   <Row ss:Index="67" ss:AutoFitHeight="0" ss:Height="26.25">
    <Cell ss:MergeAcross="12" ss:StyleID="s107"><Data ss:Type="String">Extinction - 4</Data></Cell>
   </Row>
   <Row ss:AutoFitHeight="0">
    <Cell><Data ss:Type="String">Rat ID</Data></Cell>
    <Cell><Data ss:Type="String">Treatment</Data></Cell>
    <Cell><Data ss:Type="String">File</Data></Cell>
    <Cell><Data ss:Type="String">Erest (mV)</Data></Cell>
    <Cell><Data ss:Type="String">Ri begin (MΩ)</Data></Cell>
    <Cell><Data ss:Type="String">Ra begin (MΩ)</Data></Cell>
    <Cell><Data ss:Type="String">Rheobase (pA)</Data></Cell>
    <Cell><Data ss:Type="String">Max # spikes</Data></Cell>
    <Cell><Data ss:Type="String">ISI from Max number Spikes</Data></Cell>
    <Cell><Data ss:Type="String">Threshold (mv)</Data></Cell>
    <Cell><Data ss:Type="String">Fahp Max number Spikes</Data></Cell>
    <Cell><Data ss:Type="String">mAHP peak (mV) (Two Spikes)</Data></Cell>
    <Cell><Data ss:Type="String">sAHP (2 spikes) (mV)</Data></Cell>
   </Row>
   <Row ss:AutoFitHeight="0">
    <Cell><Data ss:Type="String">3 W5 cell 1</Data></Cell>
    <Cell><Data ss:Type="String">Ext-4</Data></Cell>
    <Cell><Data ss:Type="String">0810A001</Data></Cell>
    <Cell><Data ss:Type="Number">-70</Data></Cell>
    <Cell><Data ss:Type="Number">372</Data></Cell>
    <Cell><Data ss:Type="Number">18.5</Data></Cell>
    <Cell><Data ss:Type="Number">70</Data></Cell>
    <Cell><Data ss:Type="Number">6</Data></Cell>
    <Cell><Data ss:Type="Number">25.500174999999999</Data></Cell>
    <Cell><Data ss:Type="Number">-41.73</Data></Cell>
    <Cell><Data ss:Type="Number">-11.901854999999999</Data></Cell>
    <Cell><Data ss:Type="Number">-0.569716</Data></Cell>
    <Cell><Data ss:Type="Number">0.266733</Data></Cell>
   </Row>
   <Row ss:AutoFitHeight="0">
    <Cell><Data ss:Type="String">3 W5 cell 2</Data></Cell>
    <Cell><Data ss:Type="String">Ext-4</Data></Cell>
    <Cell><Data ss:Type="String">0810A004</Data></Cell>
    <Cell><Data ss:Type="Number">-69.599999999999994</Data></Cell>
    <Cell><Data ss:Type="Number">234.3</Data></Cell>
    <Cell><Data ss:Type="Number">11.9</Data></Cell>
    <Cell><Data ss:Type="Number">80</Data></Cell>
    <Cell><Data ss:Type="Number">5</Data></Cell>
    <Cell><Data ss:Type="Number">47.203175000000002</Data></Cell>
    <Cell><Data ss:Type="Number">-33.084000000000003</Data></Cell>
    <Cell><Data ss:Type="Number">-13.867188000000001</Data></Cell>
    <Cell><Data ss:Type="Number">-1.8339399999999999</Data></Cell>
    <Cell><Data ss:Type="Number">-1.0190619999999999</Data></Cell>
   </Row>
   <Row ss:AutoFitHeight="0">
    <Cell><Data ss:Type="String">3 W5 cell 3</Data></Cell>
    <Cell><Data ss:Type="String">Ext-4</Data></Cell>
    <Cell><Data ss:Type="String">0810A007</Data></Cell>
    <Cell><Data ss:Type="Number">-66.5</Data></Cell>
    <Cell><Data ss:Type="Number">146.30000000000001</Data></Cell>
    <Cell><Data ss:Type="Number">11.2</Data></Cell>
    <Cell><Data ss:Type="Number">190</Data></Cell>
    <Cell><Data ss:Type="Number">6</Data></Cell>
    <Cell><Data ss:Type="Number">13.703099999999999</Data></Cell>
    <Cell><Data ss:Type="Number">-39.819000000000003</Data></Cell>
    <Cell><Data ss:Type="Number">-6.6162109999999998</Data></Cell>
    <Cell><Data ss:Type="Number">-2.7804099999999998</Data></Cell>
    <Cell><Data ss:Type="Number">-0.68060900000000002</Data></Cell>
   </Row>
   <Row ss:AutoFitHeight="0">
    <Cell><Data ss:Type="String">6 W5 cell 1</Data></Cell>
    <Cell><Data ss:Type="String">Ext-4</Data></Cell>
    <Cell><Data ss:Type="String">0811A016</Data></Cell>
    <Cell><Data ss:Type="Number">-62.6</Data></Cell>
    <Cell><Data ss:Type="Number">419.8</Data></Cell>
    <Cell><Data ss:Type="Number">10.4</Data></Cell>
    <Cell><Data ss:Type="Number">80</Data></Cell>
    <Cell><Data ss:Type="Number">4</Data></Cell>
    <Cell><Data ss:Type="Number">79.101562999999999</Data></Cell>
    <Cell><Data ss:Type="Number">-40.954999999999998</Data></Cell>
    <Cell><Data ss:Type="Number">-13.330078</Data></Cell>
    <Cell><Data ss:Type="Number">-1.7645299999999999</Data></Cell>
    <Cell><Data ss:Type="Number">-1.4714529999999999</Data></Cell>
   </Row>
   <Row ss:AutoFitHeight="0">
    <Cell><Data ss:Type="String">6 W5 cell 2</Data></Cell>
    <Cell><Data ss:Type="String">Ext-4</Data></Cell>
    <Cell><Data ss:Type="String">0811A019</Data></Cell>
    <Cell><Data ss:Type="Number">-66.8</Data></Cell>
    <Cell><Data ss:Type="Number">183.7</Data></Cell>
    <Cell><Data ss:Type="Number">20.5</Data></Cell>
    <Cell><Data ss:Type="Number">100</Data></Cell>
    <Cell><Data ss:Type="Number">4</Data></Cell>
    <Cell><Data ss:Type="Number">23.202850000000002</Data></Cell>
    <Cell><Data ss:Type="Number">-34.048000000000002</Data></Cell>
    <Cell><Data ss:Type="Number">-9.4665510000000008</Data></Cell>
    <Cell><Data ss:Type="Number">-3.3772000000000002</Data></Cell>
    <Cell><Data ss:Type="Number">-2.2420610000000001</Data></Cell>
   </Row>
   <Row ss:AutoFitHeight="0">
    <Cell><Data ss:Type="String">6 W5 cell 3</Data></Cell>
    <Cell><Data ss:Type="String">Ext-4</Data></Cell>
    <Cell><Data ss:Type="String">0811A022</Data></Cell>
    <Cell><Data ss:Type="Number">-61</Data></Cell>
    <Cell><Data ss:Type="Number">368.9</Data></Cell>
    <Cell><Data ss:Type="Number">15</Data></Cell>
    <Cell><Data ss:Type="Number">60</Data></Cell>
    <Cell><Data ss:Type="Number">7</Data></Cell>
    <Cell><Data ss:Type="Number">47.601562999999999</Data></Cell>
    <Cell><Data ss:Type="Number">-40.03</Data></Cell>
    <Cell><Data ss:Type="Number">-13.247681</Data></Cell>
    <Cell><Data ss:Type="Number">-4.4825299999999997</Data></Cell>
    <Cell><Data ss:Type="Number">-3.9315169999999999</Data></Cell>
   </Row>
   <Row ss:AutoFitHeight="0">
    <Cell><Data ss:Type="String">7 W5 cell 1</Data></Cell>
    <Cell><Data ss:Type="String">Ext-4</Data></Cell>
    <Cell><Data ss:Type="String">0812A001</Data></Cell>
    <Cell><Data ss:Type="Number">-61.6</Data></Cell>
    <Cell><Data ss:Type="Number">291.8</Data></Cell>
    <Cell><Data ss:Type="Number">13.9</Data></Cell>
    <Cell><Data ss:Type="Number">80</Data></Cell>
    <Cell><Data ss:Type="Number">2</Data></Cell>
    <Cell><Data ss:Type="Number">502.80456500000003</Data></Cell>
    <Cell><Data ss:Type="Number">-31.731999999999999</Data></Cell>
    <Cell ss:Index="12"><Data ss:Type="Number">-6.6642900000000003</Data></Cell>
    <Cell><Data ss:Type="Number">-5.361135</Data></Cell>
   </Row>
   <Row ss:AutoFitHeight="0">
    <Cell><Data ss:Type="String">7 W5 cell 2</Data></Cell>
    <Cell><Data ss:Type="String">Ext-4</Data></Cell>
    <Cell><Data ss:Type="String">0812A004</Data></Cell>
    <Cell><Data ss:Type="Number">-62.3</Data></Cell>
    <Cell><Data ss:Type="Number">284.89999999999998</Data></Cell>
    <Cell><Data ss:Type="Number">13</Data></Cell>
    <Cell><Data ss:Type="Number">40</Data></Cell>
    <Cell><Data ss:Type="Number">5</Data></Cell>
    <Cell><Data ss:Type="Number">43.906222999999997</Data></Cell>
    <Cell><Data ss:Type="Number">-33.823</Data></Cell>
    <Cell><Data ss:Type="Number">-12.969969000000001</Data></Cell>
    <Cell><Data ss:Type="Number">-4.9617199999999997</Data></Cell>
    <Cell><Data ss:Type="Number">-4.7349819999999996</Data></Cell>
   </Row>
   <Row ss:AutoFitHeight="0">
    <Cell><Data ss:Type="String">7 W5 cell 3</Data></Cell>
    <Cell><Data ss:Type="String">Ext-4</Data></Cell>
    <Cell><Data ss:Type="String">0812A007</Data></Cell>
    <Cell><Data ss:Type="Number">-62.2</Data></Cell>
    <Cell><Data ss:Type="Number">299.39999999999998</Data></Cell>
    <Cell><Data ss:Type="Number">13.3</Data></Cell>
    <Cell><Data ss:Type="Number">80</Data></Cell>
    <Cell><Data ss:Type="Number">8</Data></Cell>
    <Cell><Data ss:Type="Number">38.703097999999997</Data></Cell>
    <Cell><Data ss:Type="Number">-35.709000000000003</Data></Cell>
    <Cell><Data ss:Type="Number">-11.273192999999999</Data></Cell>
    <Cell><Data ss:Type="Number">-3.52745</Data></Cell>
    <Cell><Data ss:Type="Number">-3.2187939999999999</Data></Cell>
   </Row>
   <Row ss:AutoFitHeight="0">
    <Cell><Data ss:Type="String">1 F6  cell1</Data></Cell>
    <Cell><Data ss:Type="String">Ext-4</Data></Cell>
    <Cell><Data ss:Type="String">0929A001</Data></Cell>
    <Cell><Data ss:Type="Number">-50.4</Data></Cell>
    <Cell><Data ss:Type="Number">267.89999999999998</Data></Cell>
    <Cell><Data ss:Type="Number">25.4</Data></Cell>
    <Cell><Data ss:Type="Number">90</Data></Cell>
    <Cell><Data ss:Type="Number">2</Data></Cell>
    <Cell><Data ss:Type="Number">139.50003100000001</Data></Cell>
    <Cell><Data ss:Type="Number">-34.497</Data></Cell>
    <Cell ss:Index="12"><Data ss:Type="Number">-3.61273</Data></Cell>
    <Cell><Data ss:Type="Number">-3.5630519999999999</Data></Cell>
   </Row>
   <Row ss:AutoFitHeight="0">
    <Cell><Data ss:Type="String">1 F6  cell2</Data></Cell>
    <Cell><Data ss:Type="String">Ext-4</Data></Cell>
    <Cell><Data ss:Type="String">0929A004</Data></Cell>
    <Cell><Data ss:Type="Number">-62.3</Data></Cell>
    <Cell><Data ss:Type="Number">310.39999999999998</Data></Cell>
    <Cell><Data ss:Type="Number">26.2</Data></Cell>
    <Cell><Data ss:Type="Number">70</Data></Cell>
    <Cell><Data ss:Type="Number">6</Data></Cell>
    <Cell><Data ss:Type="Number">68.703125</Data></Cell>
    <Cell><Data ss:Type="Number">-39.774000000000001</Data></Cell>
    <Cell><Data ss:Type="Number">-9.0515139999999992</Data></Cell>
    <Cell><Data ss:Type="Number">-3.8155399999999999</Data></Cell>
    <Cell><Data ss:Type="Number">-3.2076229999999999</Data></Cell>
   </Row>
   <Row ss:AutoFitHeight="0">
    <Cell><Data ss:Type="String">1 F6  cell4</Data></Cell>
    <Cell><Data ss:Type="String">Ext-4</Data></Cell>
    <Cell><Data ss:Type="String">0929A007</Data></Cell>
    <Cell><Data ss:Type="Number">-66.5</Data></Cell>
    <Cell><Data ss:Type="Number">170.3</Data></Cell>
    <Cell><Data ss:Type="Number">21.8</Data></Cell>
    <Cell><Data ss:Type="Number">150</Data></Cell>
    <Cell><Data ss:Type="Number">8</Data></Cell>
    <Cell><Data ss:Type="Number">93.406272999999999</Data></Cell>
    <Cell><Data ss:Type="Number">-37.183</Data></Cell>
    <Cell><Data ss:Type="Number">-10.696410999999999</Data></Cell>
    <Cell><Data ss:Type="Number">-3.62385</Data></Cell>
    <Cell><Data ss:Type="Number">-2.0626410000000002</Data></Cell>
   </Row>
   <Row ss:AutoFitHeight="0">
    <Cell><Data ss:Type="String">1 F6  cell5</Data></Cell>
    <Cell><Data ss:Type="String">Ext-4</Data></Cell>
    <Cell><Data ss:Type="String">0929A010</Data></Cell>
    <Cell><Data ss:Type="Number">-64.099999999999994</Data></Cell>
    <Cell><Data ss:Type="Number">185.7</Data></Cell>
    <Cell><Data ss:Type="Number">21.4</Data></Cell>
    <Cell><Data ss:Type="Number">120</Data></Cell>
    <Cell><Data ss:Type="Number">11</Data></Cell>
    <Cell><Data ss:Type="Number">15.109225</Data></Cell>
    <Cell><Data ss:Type="Number">-38.668999999999997</Data></Cell>
    <Cell><Data ss:Type="Number">-6.7779540000000003</Data></Cell>
    <Cell><Data ss:Type="Number">-3.7516099999999999</Data></Cell>
    <Cell><Data ss:Type="Number">-2.3732609999999998</Data></Cell>
   </Row>
   <Row ss:AutoFitHeight="0">
    <Cell><Data ss:Type="String">3 H6 cell 3</Data></Cell>
    <Cell><Data ss:Type="String">Ext-4</Data></Cell>
    <Cell><Data ss:Type="String">1007A013</Data></Cell>
    <Cell><Data ss:Type="Number">-61.5</Data></Cell>
    <Cell><Data ss:Type="Number">115.6</Data></Cell>
    <Cell><Data ss:Type="Number">26.2</Data></Cell>
    <Cell><Data ss:Type="Number">170</Data></Cell>
    <Cell><Data ss:Type="Number">8</Data></Cell>
    <Cell><Data ss:Type="Number">20.109501000000002</Data></Cell>
    <Cell><Data ss:Type="Number">-43.802</Data></Cell>
    <Cell><Data ss:Type="Number">-3.4851070000000002</Data></Cell>
    <Cell><Data ss:Type="Number">-4.5098200000000004</Data></Cell>
    <Cell><Data ss:Type="Number">-0.85785500000000003</Data></Cell>
   </Row>
   <Row ss:AutoFitHeight="0">
    <Cell><Data ss:Type="String">5 H6 cell 2</Data></Cell>
    <Cell><Data ss:Type="String">Ext-4</Data></Cell>
    <Cell><Data ss:Type="String">1008A001</Data></Cell>
    <Cell><Data ss:Type="Number">-50</Data></Cell>
    <Cell><Data ss:Type="Number">236.2</Data></Cell>
    <Cell><Data ss:Type="Number">22.8</Data></Cell>
    <Cell><Data ss:Type="Number">150</Data></Cell>
    <Cell><Data ss:Type="Number">2</Data></Cell>
    <Cell><Data ss:Type="Number">184.59381099999999</Data></Cell>
    <Cell><Data ss:Type="Number">-35.582999999999998</Data></Cell>
    <Cell ss:Index="12"><Data ss:Type="Number">-1.32396</Data></Cell>
    <Cell><Data ss:Type="Number">-1.0327820000000001</Data></Cell>
   </Row>
   <Row ss:AutoFitHeight="0">
    <Cell><Data ss:Type="String">5 H6 cell 4</Data></Cell>
    <Cell><Data ss:Type="String">Ext-4</Data></Cell>
    <Cell><Data ss:Type="String">1008A004</Data></Cell>
    <Cell><Data ss:Type="Number">-50.1</Data></Cell>
    <Cell><Data ss:Type="Number">128.6</Data></Cell>
    <Cell><Data ss:Type="Number">12.9</Data></Cell>
    <Cell><Data ss:Type="Number">200</Data></Cell>
    <Cell><Data ss:Type="Number">7</Data></Cell>
    <Cell><Data ss:Type="Number">70.594025000000002</Data></Cell>
    <Cell><Data ss:Type="Number">-46.066000000000003</Data></Cell>
    <Cell><Data ss:Type="Number">-3.872681</Data></Cell>
    <Cell><Data ss:Type="Number">-2.9024700000000001</Data></Cell>
    <Cell><Data ss:Type="Number">0.16025</Data></Cell>
   </Row>
   <Row ss:AutoFitHeight="0">
    <Cell><Data ss:Type="String">5 H6 cell B</Data></Cell>
    <Cell><Data ss:Type="String">Ext-4</Data></Cell>
    <Cell><Data ss:Type="String">1007J004</Data></Cell>
    <Cell><Data ss:Type="Number">-59</Data></Cell>
    <Cell><Data ss:Type="Number">285</Data></Cell>
    <Cell><Data ss:Type="Number">28</Data></Cell>
    <Cell><Data ss:Type="Number">50</Data></Cell>
    <Cell><Data ss:Type="Number">7</Data></Cell>
    <Cell><Data ss:Type="Number">45.601562999999999</Data></Cell>
    <Cell><Data ss:Type="Number">-37.158000000000001</Data></Cell>
    <Cell><Data ss:Type="Number">-8.2214360000000006</Data></Cell>
    <Cell><Data ss:Type="Number">-3.2749299999999999</Data></Cell>
    <Cell><Data ss:Type="Number">-3.0513469999999998</Data></Cell>
   </Row>
   <Row ss:AutoFitHeight="0">
    <Cell><Data ss:Type="String">5 H6 cell C</Data></Cell>
    <Cell><Data ss:Type="String">Ext-4</Data></Cell>
    <Cell><Data ss:Type="String">1007J007</Data></Cell>
    <Cell><Data ss:Type="Number">-62</Data></Cell>
    <Cell><Data ss:Type="Number">298</Data></Cell>
    <Cell><Data ss:Type="Number">16</Data></Cell>
    <Cell><Data ss:Type="Number">50</Data></Cell>
    <Cell><Data ss:Type="Number">3</Data></Cell>
    <Cell><Data ss:Type="Number">95.203277999999997</Data></Cell>
    <Cell><Data ss:Type="Number">-37.134</Data></Cell>
    <Cell><Data ss:Type="Number">-18.414304999999999</Data></Cell>
    <Cell><Data ss:Type="Number">-4.0789400000000002</Data></Cell>
    <Cell><Data ss:Type="Number">-3.5682179999999999</Data></Cell>
   </Row>
   <Row ss:AutoFitHeight="0">
    <Cell ss:Index="3"><Data ss:Type="String">average</Data></Cell>
    <Cell ss:Formula="=AVERAGE(R[-18]C:R[-1]C)"><Data ss:Type="Number">-61.583333333333336</Data></Cell>
    <Cell ss:Formula="=AVERAGE(R[-18]C:R[-1]C)"><Data ss:Type="Number">255.48888888888885</Data></Cell>
    <Cell ss:Formula="=AVERAGE(R[-18]C:R[-1]C)"><Data ss:Type="Number">18.244444444444444</Data></Cell>
    <Cell ss:Formula="=AVERAGE(R[-18]C:R[-1]C)"><Data ss:Type="Number">101.66666666666667</Data></Cell>
    <Cell ss:Formula="=AVERAGE(R[-18]C:R[-1]C)"><Data ss:Type="Number">5.6111111111111107</Data></Cell>
    <Cell ss:Formula="=AVERAGE(R[-18]C:R[-1]C)"><Data ss:Type="Number">86.363730222222216</Data></Cell>
    <Cell ss:Formula="=AVERAGE(R[-18]C:R[-1]C)"><Data ss:Type="Number">-37.822000000000003</Data></Cell>
    <Cell ss:Formula="=AVERAGE(R[-18]C:R[-1]C)"><Data ss:Type="Number">-10.212808933333333</Data></Cell>
    <Cell ss:Formula="=AVERAGE(R[-18]C:R[-1]C)"><Data ss:Type="Number">-3.3808686666666663</Data></Cell>
    <Cell ss:Formula="=AVERAGE(R[-18]C:R[-1]C)"><Data ss:Type="Number">-2.3305227222222218</Data></Cell>
   </Row>
   <Row ss:AutoFitHeight="0">
    <Cell ss:Index="3"><Data ss:Type="String">SEM</Data></Cell>
    <Cell ss:Formula="=STDEV(R[-19]C:R[-2]C)/SQRT(18)"><Data ss:Type="Number">1.4208358490001303</Data></Cell>
    <Cell ss:Formula="=STDEV(R[-19]C:R[-2]C)/SQRT(18)"><Data ss:Type="Number">20.539165343296563</Data></Cell>
    <Cell ss:Formula="=STDEV(R[-19]C:R[-2]C)/SQRT(18)"><Data ss:Type="Number">1.3859996091215594</Data></Cell>
    <Cell ss:Formula="=STDEV(R[-19]C:R[-2]C)/SQRT(18)"><Data ss:Type="Number">11.722555210089428</Data></Cell>
    <Cell ss:Formula="=STDEV(R[-19]C:R[-2]C)/SQRT(18)"><Data ss:Type="Number">0.58376112542834291</Data></Cell>
    <Cell ss:Formula="=STDEV(R[-19]C:R[-2]C)/SQRT(18)"><Data ss:Type="Number">26.68188825696112</Data></Cell>
    <Cell ss:Formula="=STDEV(R[-19]C:R[-2]C)/SQRT(18)"><Data ss:Type="Number">0.9107760319596454</Data></Cell>
    <Cell ss:Formula="=STDEV(R[-19]C:R[-2]C)/SQRT(18)"><Data ss:Type="Number">0.94998735616588659</Data></Cell>
    <Cell ss:Formula="=STDEV(R[-19]C:R[-2]C)/SQRT(18)"><Data ss:Type="Number">0.33555999872218278</Data></Cell>
    <Cell ss:Formula="=STDEV(R[-19]C:R[-2]C)/SQRT(18)"><Data ss:Type="Number">0.38229731908837938</Data></Cell>
   </Row>
   <Row ss:Index="90" ss:AutoFitHeight="0" ss:Height="26.25">
    <Cell ss:MergeAcross="12" ss:StyleID="s109"><Data ss:Type="String">Extinction - SR</Data></Cell>
   </Row>
   <Row ss:AutoFitHeight="0">
    <Cell><Data ss:Type="String">Rat ID</Data></Cell>
    <Cell><Data ss:Type="String">Treatment</Data></Cell>
    <Cell><Data ss:Type="String">File</Data></Cell>
    <Cell><Data ss:Type="String">Erest (mV)</Data></Cell>
    <Cell><Data ss:Type="String">Ri begin (MΩ)</Data></Cell>
    <Cell><Data ss:Type="String">Ra begin (MΩ)</Data></Cell>
    <Cell><Data ss:Type="String">Rheobase (pA)</Data></Cell>
    <Cell><Data ss:Type="String">Max # spikes</Data></Cell>
    <Cell><Data ss:Type="String">ISI from Max number Spikes</Data></Cell>
    <Cell><Data ss:Type="String">Threshold (mv)</Data></Cell>
    <Cell><Data ss:Type="String">Fahp Max number Spikes</Data></Cell>
    <Cell><Data ss:Type="String">mAHP peak (mV) (Two Spikes)</Data></Cell>
    <Cell><Data ss:Type="String">sAHP (2 spikes) (mV)</Data></Cell>
   </Row>
   <Row ss:AutoFitHeight="0">
    <Cell><Data ss:Type="String">1 N5 ( 1st cell)</Data></Cell>
    <Cell><Data ss:Type="String">Ext-SR</Data></Cell>
    <Cell><Data ss:Type="String">0715A004</Data></Cell>
    <Cell><Data ss:Type="Number">-75</Data></Cell>
    <Cell><Data ss:Type="Number">209</Data></Cell>
    <Cell><Data ss:Type="Number">22</Data></Cell>
    <Cell><Data ss:Type="Number">220</Data></Cell>
    <Cell><Data ss:Type="Number">7</Data></Cell>
    <Cell><Data ss:Type="Number">83</Data></Cell>
    <Cell><Data ss:Type="Number">-30.023</Data></Cell>
    <Cell><Data ss:Type="Number">-30.102535</Data></Cell>
    <Cell><Data ss:Type="Number">-1.9526399999999999</Data></Cell>
    <Cell><Data ss:Type="Number">-0.36942700000000001</Data></Cell>
   </Row>
   <Row ss:AutoFitHeight="0">
    <Cell><Data ss:Type="String">1 N5 ( 2nd cell)</Data></Cell>
    <Cell><Data ss:Type="String">Ext-SR</Data></Cell>
    <Cell><Data ss:Type="String">0715A007</Data></Cell>
    <Cell><Data ss:Type="Number">-65</Data></Cell>
    <Cell><Data ss:Type="Number">238</Data></Cell>
    <Cell><Data ss:Type="Number">17</Data></Cell>
    <Cell><Data ss:Type="Number">110</Data></Cell>
    <Cell><Data ss:Type="Number">3</Data></Cell>
    <Cell><Data ss:Type="Number">72.203125</Data></Cell>
    <Cell><Data ss:Type="Number">-35.473999999999997</Data></Cell>
    <Cell><Data ss:Type="Number">-22.595213000000001</Data></Cell>
    <Cell><Data ss:Type="Number">-6.0107200000000001</Data></Cell>
    <Cell><Data ss:Type="Number">-4.8305069999999999</Data></Cell>
   </Row>
   <Row ss:AutoFitHeight="0">
    <Cell><Data ss:Type="String">1 N5 ( 3rd cell)</Data></Cell>
    <Cell><Data ss:Type="String">Ext-SR</Data></Cell>
    <Cell><Data ss:Type="String">0715A010</Data></Cell>
    <Cell><Data ss:Type="Number">-66</Data></Cell>
    <Cell><Data ss:Type="Number">429</Data></Cell>
    <Cell><Data ss:Type="Number">25</Data></Cell>
    <Cell><Data ss:Type="Number">70</Data></Cell>
    <Cell><Data ss:Type="Number">3</Data></Cell>
    <Cell><Data ss:Type="Number">257.69546500000001</Data></Cell>
    <Cell><Data ss:Type="Number">-36.401000000000003</Data></Cell>
    <Cell><Data ss:Type="Number">-23.345945</Data></Cell>
    <Cell><Data ss:Type="Number">-5.6376999999999997</Data></Cell>
    <Cell><Data ss:Type="Number">-4.854546</Data></Cell>
   </Row>
   <Row ss:AutoFitHeight="0">
    <Cell><Data ss:Type="String">3 N5 ( 3rd cell)</Data></Cell>
    <Cell><Data ss:Type="String">Ext-SR</Data></Cell>
    <Cell><Data ss:Type="String">0716A007</Data></Cell>
    <Cell><Data ss:Type="Number">-51</Data></Cell>
    <Cell><Data ss:Type="Number">320.3</Data></Cell>
    <Cell><Data ss:Type="Number">20.2</Data></Cell>
    <Cell><Data ss:Type="Number">80</Data></Cell>
    <Cell><Data ss:Type="Number">4</Data></Cell>
    <Cell><Data ss:Type="Number">53.500275000000002</Data></Cell>
    <Cell><Data ss:Type="Number">-34.064</Data></Cell>
    <Cell><Data ss:Type="Number">-18.127438999999999</Data></Cell>
    <Cell><Data ss:Type="Number">-4.5589700000000004</Data></Cell>
    <Cell><Data ss:Type="Number">-4.0759220000000003</Data></Cell>
   </Row>
   <Row ss:AutoFitHeight="0">
    <Cell><Data ss:Type="String">1 V5 (2nd cell)</Data></Cell>
    <Cell><Data ss:Type="String">Ext-SR</Data></Cell>
    <Cell><Data ss:Type="String">0901A003</Data></Cell>
    <Cell><Data ss:Type="Number">-62.3</Data></Cell>
    <Cell><Data ss:Type="Number">344.8</Data></Cell>
    <Cell><Data ss:Type="Number">25.8</Data></Cell>
    <Cell><Data ss:Type="Number">30</Data></Cell>
    <Cell><Data ss:Type="Number">5</Data></Cell>
    <Cell><Data ss:Type="Number">79.499718000000001</Data></Cell>
    <Cell><Data ss:Type="Number">-38.872999999999998</Data></Cell>
    <Cell><Data ss:Type="Number">-14.44397</Data></Cell>
    <Cell><Data ss:Type="Number">-3.2082000000000002</Data></Cell>
    <Cell><Data ss:Type="Number">-1.927684</Data></Cell>
   </Row>
   <Row ss:AutoFitHeight="0">
    <Cell><Data ss:Type="String">1 V5 (4th cell)</Data></Cell>
    <Cell><Data ss:Type="String">Ext-SR</Data></Cell>
    <Cell><Data ss:Type="String">0901A009</Data></Cell>
    <Cell><Data ss:Type="Number">-70.599999999999994</Data></Cell>
    <Cell><Data ss:Type="Number">161</Data></Cell>
    <Cell><Data ss:Type="Number">11.5</Data></Cell>
    <Cell><Data ss:Type="Number">50</Data></Cell>
    <Cell><Data ss:Type="Number">5</Data></Cell>
    <Cell><Data ss:Type="Number">20.406161999999998</Data></Cell>
    <Cell><Data ss:Type="Number">-39.838000000000001</Data></Cell>
    <Cell><Data ss:Type="Number">-18.133543</Data></Cell>
    <Cell><Data ss:Type="Number">-0.76165099999999997</Data></Cell>
    <Cell><Data ss:Type="Number">-4.8724000000000003E-2</Data></Cell>
   </Row>
   <Row ss:AutoFitHeight="0">
    <Cell><Data ss:Type="String">3 V5 TB (2nd cell)</Data></Cell>
    <Cell><Data ss:Type="String">Ext-SR</Data></Cell>
    <Cell><Data ss:Type="String">0902A007</Data></Cell>
    <Cell><Data ss:Type="Number">-60.4</Data></Cell>
    <Cell><Data ss:Type="Number">260.60000000000002</Data></Cell>
    <Cell><Data ss:Type="Number">22.8</Data></Cell>
    <Cell><Data ss:Type="Number">70</Data></Cell>
    <Cell><Data ss:Type="Number">3</Data></Cell>
    <Cell><Data ss:Type="Number">50.999873999999998</Data></Cell>
    <Cell><Data ss:Type="Number">-37.469000000000001</Data></Cell>
    <Cell><Data ss:Type="Number">-18.887326999999999</Data></Cell>
    <Cell><Data ss:Type="Number">-3.9883600000000001</Data></Cell>
    <Cell><Data ss:Type="Number">-3.8910969999999998</Data></Cell>
   </Row>
   <Row ss:AutoFitHeight="0">
    <Cell><Data ss:Type="String">3 V5 TB (3rd cell)</Data></Cell>
    <Cell><Data ss:Type="String">Ext-SR</Data></Cell>
    <Cell><Data ss:Type="String">0902A010</Data></Cell>
    <Cell><Data ss:Type="Number">-59.1</Data></Cell>
    <Cell><Data ss:Type="Number">183</Data></Cell>
    <Cell><Data ss:Type="Number">18.100000000000001</Data></Cell>
    <Cell><Data ss:Type="Number">90</Data></Cell>
    <Cell><Data ss:Type="Number">3</Data></Cell>
    <Cell><Data ss:Type="Number">44.609074</Data></Cell>
    <Cell><Data ss:Type="Number">-32.116999999999997</Data></Cell>
    <Cell><Data ss:Type="Number">-19.403074</Data></Cell>
    <Cell><Data ss:Type="Number">-3.9370699999999998</Data></Cell>
    <Cell><Data ss:Type="Number">-3.1821419999999998</Data></Cell>
   </Row>
   <Row ss:AutoFitHeight="0">
    <Cell><Data ss:Type="String">5 V5 TB (1st cell)</Data></Cell>
    <Cell><Data ss:Type="String">Ext-SR</Data></Cell>
    <Cell><Data ss:Type="String">0903A001</Data></Cell>
    <Cell><Data ss:Type="Number">-55</Data></Cell>
    <Cell><Data ss:Type="Number">312.8</Data></Cell>
    <Cell><Data ss:Type="Number">27.1</Data></Cell>
    <Cell><Data ss:Type="Number">40</Data></Cell>
    <Cell><Data ss:Type="Number">4</Data></Cell>
    <Cell><Data ss:Type="Number">47.797001000000002</Data></Cell>
    <Cell><Data ss:Type="Number">-36.359000000000002</Data></Cell>
    <Cell><Data ss:Type="Number">-19.448851000000001</Data></Cell>
    <Cell><Data ss:Type="Number">-3.4082300000000001</Data></Cell>
    <Cell><Data ss:Type="Number">-2.916045</Data></Cell>
   </Row>
   <Row ss:AutoFitHeight="0">
    <Cell><Data ss:Type="String">5 V5 TB (2nd cell)</Data></Cell>
    <Cell><Data ss:Type="String">Ext-SR</Data></Cell>
    <Cell><Data ss:Type="String">0903A004</Data></Cell>
    <Cell><Data ss:Type="Number">-64.5</Data></Cell>
    <Cell><Data ss:Type="Number">246.4</Data></Cell>
    <Cell><Data ss:Type="Number">12.4</Data></Cell>
    <Cell><Data ss:Type="Number">110</Data></Cell>
    <Cell><Data ss:Type="Number">3</Data></Cell>
    <Cell><Data ss:Type="Number">60.6875</Data></Cell>
    <Cell><Data ss:Type="Number">-33.792000000000002</Data></Cell>
    <Cell><Data ss:Type="Number">-19.128416000000001</Data></Cell>
    <Cell><Data ss:Type="Number">-3.5618799999999999</Data></Cell>
    <Cell><Data ss:Type="Number">-3.4023870000000001</Data></Cell>
   </Row>
   <Row ss:AutoFitHeight="0">
    <Cell><Data ss:Type="String">5 V5 TB (4th cell)</Data></Cell>
    <Cell><Data ss:Type="String">Ext-SR</Data></Cell>
    <Cell><Data ss:Type="String">0903A010</Data></Cell>
    <Cell><Data ss:Type="Number">-55.2</Data></Cell>
    <Cell><Data ss:Type="Number">365.4</Data></Cell>
    <Cell><Data ss:Type="Number">20.6</Data></Cell>
    <Cell><Data ss:Type="Number">90</Data></Cell>
    <Cell><Data ss:Type="Number">3</Data></Cell>
    <Cell><Data ss:Type="Number">41.593623999999998</Data></Cell>
    <Cell><Data ss:Type="Number">-29.919</Data></Cell>
    <Cell><Data ss:Type="Number">-22.48535</Data></Cell>
    <Cell><Data ss:Type="Number">-5.2417899999999999</Data></Cell>
    <Cell><Data ss:Type="Number">-4.9598149999999999</Data></Cell>
   </Row>
   <Row ss:AutoFitHeight="0">
    <Cell><Data ss:Type="String">5 V5 TB (5th cell)</Data></Cell>
    <Cell><Data ss:Type="String">Ext-SR</Data></Cell>
    <Cell><Data ss:Type="String">0903A013</Data></Cell>
    <Cell><Data ss:Type="Number">-58</Data></Cell>
    <Cell><Data ss:Type="Number">281</Data></Cell>
    <Cell><Data ss:Type="Number">26.9</Data></Cell>
    <Cell><Data ss:Type="Number">90</Data></Cell>
    <Cell><Data ss:Type="Number">4</Data></Cell>
    <Cell><Data ss:Type="Number">116.30484</Data></Cell>
    <Cell><Data ss:Type="Number">-32.232999999999997</Data></Cell>
    <Cell><Data ss:Type="Number">-21.221921999999999</Data></Cell>
    <Cell><Data ss:Type="Number">-6.0512600000000001</Data></Cell>
    <Cell><Data ss:Type="Number">-4.7888970000000004</Data></Cell>
   </Row>
   <Row ss:AutoFitHeight="0">
    <Cell><Data ss:Type="String">9 V5 (1st cell)</Data></Cell>
    <Cell><Data ss:Type="String">Ext-SR</Data></Cell>
    <Cell><Data ss:Type="String">0909A002</Data></Cell>
    <Cell><Data ss:Type="Number">-69.7</Data></Cell>
    <Cell><Data ss:Type="Number">697.7</Data></Cell>
    <Cell><Data ss:Type="Number">22.9</Data></Cell>
    <Cell><Data ss:Type="Number">30</Data></Cell>
    <Cell><Data ss:Type="Number">5</Data></Cell>
    <Cell><Data ss:Type="Number">21.195463</Data></Cell>
    <Cell><Data ss:Type="Number">-40.146000000000001</Data></Cell>
    <Cell><Data ss:Type="Number">-21.627806</Data></Cell>
    <Cell><Data ss:Type="Number">-2.8365900000000002</Data></Cell>
    <Cell><Data ss:Type="Number">-2.5775709999999998</Data></Cell>
   </Row>
   <Row ss:AutoFitHeight="0">
    <Cell><Data ss:Type="String">9 V5 (3rd cell)</Data></Cell>
    <Cell><Data ss:Type="String">Ext-SR</Data></Cell>
    <Cell><Data ss:Type="String">0909A005</Data></Cell>
    <Cell><Data ss:Type="Number">-70</Data></Cell>
    <Cell><Data ss:Type="Number">416.9</Data></Cell>
    <Cell><Data ss:Type="Number">17</Data></Cell>
    <Cell><Data ss:Type="Number">40</Data></Cell>
    <Cell><Data ss:Type="Number">2</Data></Cell>
    <Cell><Data ss:Type="Number">22.499936999999999</Data></Cell>
    <Cell><Data ss:Type="Number">-40.408000000000001</Data></Cell>
    <Cell ss:Index="12"><Data ss:Type="Number">-2.4112399999999998</Data></Cell>
    <Cell><Data ss:Type="Number">-2.1682959999999998</Data></Cell>
   </Row>
   <Row ss:AutoFitHeight="0">
    <Cell><Data ss:Type="String">11 V5 (2nd cell)</Data></Cell>
    <Cell><Data ss:Type="String">Ext-SR</Data></Cell>
    <Cell><Data ss:Type="String">0910A001</Data></Cell>
    <Cell><Data ss:Type="Number">-51.3</Data></Cell>
    <Cell><Data ss:Type="Number">489.2</Data></Cell>
    <Cell><Data ss:Type="Number">20.7</Data></Cell>
    <Cell><Data ss:Type="Number">50</Data></Cell>
    <Cell><Data ss:Type="Number">2</Data></Cell>
    <Cell><Data ss:Type="Number">94.800719999999998</Data></Cell>
    <Cell><Data ss:Type="Number">-38.930999999999997</Data></Cell>
    <Cell ss:Index="12"><Data ss:Type="Number">-4.9452199999999999</Data></Cell>
    <Cell><Data ss:Type="Number">-4.0610419999999996</Data></Cell>
   </Row>
   <Row ss:AutoFitHeight="0">
    <Cell><Data ss:Type="String">11 V5 tb (1st cell)</Data></Cell>
    <Cell><Data ss:Type="String">Ext-SR</Data></Cell>
    <Cell><Data ss:Type="String">0910A004</Data></Cell>
    <Cell><Data ss:Type="Number">-57.8</Data></Cell>
    <Cell><Data ss:Type="Number">260.7</Data></Cell>
    <Cell><Data ss:Type="Number">18.3</Data></Cell>
    <Cell><Data ss:Type="Number">50</Data></Cell>
    <Cell><Data ss:Type="Number">6</Data></Cell>
    <Cell><Data ss:Type="Number">52.398524999999999</Data></Cell>
    <Cell><Data ss:Type="Number">-40.146000000000001</Data></Cell>
    <Cell><Data ss:Type="Number">-17.684934999999999</Data></Cell>
    <Cell><Data ss:Type="Number">-3.1981600000000001</Data></Cell>
    <Cell><Data ss:Type="Number">-2.959381</Data></Cell>
   </Row>
   <Row ss:AutoFitHeight="0">
    <Cell><Data ss:Type="String">11 V5 tb (3rd cell)</Data></Cell>
    <Cell><Data ss:Type="String">Ext-SR</Data></Cell>
    <Cell><Data ss:Type="String">0910A010</Data></Cell>
    <Cell><Data ss:Type="Number">-60.5</Data></Cell>
    <Cell><Data ss:Type="Number">387.2</Data></Cell>
    <Cell><Data ss:Type="Number">16.5</Data></Cell>
    <Cell><Data ss:Type="Number">60</Data></Cell>
    <Cell><Data ss:Type="Number">2</Data></Cell>
    <Cell><Data ss:Type="Number">424.49996900000002</Data></Cell>
    <Cell><Data ss:Type="Number">-35.045999999999999</Data></Cell>
    <Cell ss:Index="12"><Data ss:Type="Number">-4.6588700000000003</Data></Cell>
    <Cell><Data ss:Type="Number">-4.3480359999999996</Data></Cell>
   </Row>
   <Row ss:AutoFitHeight="0">
    <Cell><Data ss:Type="String">11 V5 tb (4th cell)</Data></Cell>
    <Cell><Data ss:Type="String">Ext-SR</Data></Cell>
    <Cell><Data ss:Type="String">0910A013</Data></Cell>
    <Cell><Data ss:Type="Number">-63.4</Data></Cell>
    <Cell><Data ss:Type="Number">282.2</Data></Cell>
    <Cell><Data ss:Type="Number">12.8</Data></Cell>
    <Cell><Data ss:Type="Number">60</Data></Cell>
    <Cell><Data ss:Type="Number">3</Data></Cell>
    <Cell><Data ss:Type="Number">199.601563</Data></Cell>
    <Cell><Data ss:Type="Number">-36.755000000000003</Data></Cell>
    <Cell><Data ss:Type="Number">-25.518796999999999</Data></Cell>
    <Cell><Data ss:Type="Number">-6.2109899999999998</Data></Cell>
    <Cell><Data ss:Type="Number">-3.9010940000000001</Data></Cell>
   </Row>
   <Row ss:AutoFitHeight="0">
    <Cell ss:Index="3"><Data ss:Type="String">Avg:</Data></Cell>
    <Cell ss:Formula="=AVERAGE(R[-18]C:R[-1]C)"><Data ss:Type="Number">-61.933333333333344</Data></Cell>
    <Cell ss:Formula="=AVERAGE(R[-18]C:R[-1]C)"><Data ss:Type="Number">326.95555555555552</Data></Cell>
    <Cell ss:Formula="=AVERAGE(R[-18]C:R[-1]C)"><Data ss:Type="Number">19.866666666666667</Data></Cell>
    <Cell ss:Formula="=AVERAGE(R[-18]C:R[-1]C)"><Data ss:Type="Number">74.444444444444443</Data></Cell>
    <Cell ss:Formula="=AVERAGE(R[-18]C:R[-1]C)"><Data ss:Type="Number">3.7222222222222223</Data></Cell>
    <Cell ss:Formula="=AVERAGE(R[-18]C:R[-1]C)"><Data ss:Type="Number">96.849601944444444</Data></Cell>
    <Cell ss:Formula="=AVERAGE(R[-18]C:R[-1]C)"><Data ss:Type="Number">-35.99966666666667</Data></Cell>
    <Cell ss:Formula="=AVERAGE(R[-18]C:R[-1]C)"><Data ss:Type="Number">-20.810341533333332</Data></Cell>
    <Cell ss:Formula="=AVERAGE(R[-18]C:R[-1]C)"><Data ss:Type="Number">-4.0321967222222215</Data></Cell>
    <Cell ss:Formula="=AVERAGE(R[-18]C:R[-1]C)"><Data ss:Type="Number">-3.2923673888888887</Data></Cell>
   </Row>
   <Row ss:AutoFitHeight="0">
    <Cell ss:Index="3"><Data ss:Type="String">stdev:</Data></Cell>
    <Cell ss:Formula="=STDEV(R[-19]C:R[-2]C)/SQRT(18)"><Data ss:Type="Number">1.5935531885399308</Data></Cell>
    <Cell ss:Formula="=STDEV(R[-19]C:R[-2]C)/SQRT(18)"><Data ss:Type="Number">30.110706651409</Data></Cell>
    <Cell ss:Formula="=STDEV(R[-19]C:R[-2]C)/SQRT(18)"><Data ss:Type="Number">1.1377078205617281</Data></Cell>
    <Cell ss:Formula="=STDEV(R[-19]C:R[-2]C)/SQRT(18)"><Data ss:Type="Number">10.391745788720975</Data></Cell>
    <Cell ss:Formula="=STDEV(R[-19]C:R[-2]C)/SQRT(18)"><Data ss:Type="Number">0.3314215327785025</Data></Cell>
    <Cell ss:Formula="=STDEV(R[-19]C:R[-2]C)/SQRT(18)"><Data ss:Type="Number">24.105943669147056</Data></Cell>
    <Cell ss:Formula="=STDEV(R[-19]C:R[-2]C)/SQRT(18)"><Data ss:Type="Number">0.80882210005815502</Data></Cell>
    <Cell ss:Formula="=STDEV(R[-19]C:R[-2]C)/SQRT(18)"><Data ss:Type="Number">0.8837055573853162</Data></Cell>
    <Cell ss:Formula="=STDEV(R[-19]C:R[-2]C)/SQRT(18)"><Data ss:Type="Number">0.3586329399292717</Data></Cell>
    <Cell ss:Formula="=STDEV(R[-19]C:R[-2]C)/SQRT(18)"><Data ss:Type="Number">0.3422958067952564</Data></Cell>
   </Row>
   <Row ss:Index="113" ss:AutoFitHeight="0" ss:Height="26.25">
    <Cell ss:MergeAcross="12" ss:StyleID="m74781424"><Data ss:Type="String">Naïve P50</Data></Cell>
   </Row>
   <Row ss:AutoFitHeight="0">
    <Cell><Data ss:Type="String">Rat ID</Data></Cell>
    <Cell><Data ss:Type="String">Treatment</Data></Cell>
    <Cell><Data ss:Type="String">File</Data></Cell>
    <Cell><Data ss:Type="String">Erest (mV)</Data></Cell>
    <Cell><Data ss:Type="String">Ri begin (MΩ)</Data></Cell>
    <Cell><Data ss:Type="String">Ra begin (MΩ)</Data></Cell>
    <Cell><Data ss:Type="String">Rheobase (pA)</Data></Cell>
    <Cell><Data ss:Type="String">Max # spikes</Data></Cell>
    <Cell><Data ss:Type="String">ISI from Max number Spikes</Data></Cell>
    <Cell><Data ss:Type="String">Threshold (mv)</Data></Cell>
    <Cell><Data ss:Type="String">Fahp Max number Spikes</Data></Cell>
    <Cell><Data ss:Type="String">mAHP peak (mV) (Two Spikes)</Data></Cell>
    <Cell><Data ss:Type="String">sAHP (2 spikes) (mV)</Data></Cell>
   </Row>
   <Row ss:AutoFitHeight="0">
    <Cell><Data ss:Type="String">2W11    2/A</Data></Cell>
    <Cell><Data ss:Type="String">NAÏVE p50+Mk</Data></Cell>
    <Cell><Data ss:Type="String">07052012A0010</Data></Cell>
    <Cell><Data ss:Type="Number">-60</Data></Cell>
    <Cell><Data ss:Type="Number">329.3</Data></Cell>
    <Cell><Data ss:Type="Number">17.5</Data></Cell>
    <Cell><Data ss:Type="Number">60</Data></Cell>
    <Cell><Data ss:Type="Number">3</Data></Cell>
    <Cell><Data ss:Type="Number">16.195374999999999</Data></Cell>
    <Cell><Data ss:Type="Number">-39.313000000000002</Data></Cell>
    <Cell><Data ss:Type="Number">-13.507078</Data></Cell>
    <Cell><Data ss:Type="Number">-2.67869</Data></Cell>
    <Cell><Data ss:Type="Number">-1.886266</Data></Cell>
   </Row>
   <Row ss:AutoFitHeight="0">
    <Cell><Data ss:Type="String">1 A12   1/B</Data></Cell>
    <Cell><Data ss:Type="String">NAÏVE p50+Mk</Data></Cell>
    <Cell><Data ss:Type="String">07072012A0007</Data></Cell>
    <Cell><Data ss:Type="Number">-66</Data></Cell>
    <Cell><Data ss:Type="Number">330.3</Data></Cell>
    <Cell><Data ss:Type="Number">18.899999999999999</Data></Cell>
    <Cell><Data ss:Type="Number">50</Data></Cell>
    <Cell><Data ss:Type="Number">5</Data></Cell>
    <Cell><Data ss:Type="Number">22.304663000000001</Data></Cell>
    <Cell><Data ss:Type="Number">-40.082000000000001</Data></Cell>
    <Cell><Data ss:Type="Number">-21.008299000000001</Data></Cell>
    <Cell><Data ss:Type="Number">-4.2760800000000003</Data></Cell>
    <Cell><Data ss:Type="Number">-3.4673120000000002</Data></Cell>
   </Row>
   <Row ss:AutoFitHeight="0">
    <Cell><Data ss:Type="String">1 A12   2/B</Data></Cell>
    <Cell><Data ss:Type="String">NAÏVE p50+Mk</Data></Cell>
    <Cell><Data ss:Type="String">07072012A0010</Data></Cell>
    <Cell><Data ss:Type="Number">-73</Data></Cell>
    <Cell><Data ss:Type="Number">231.6</Data></Cell>
    <Cell><Data ss:Type="Number">14.5</Data></Cell>
    <Cell><Data ss:Type="Number">50</Data></Cell>
    <Cell><Data ss:Type="Number">4</Data></Cell>
    <Cell><Data ss:Type="Number">28.101562999999999</Data></Cell>
    <Cell><Data ss:Type="Number">-43.219000000000001</Data></Cell>
    <Cell><Data ss:Type="Number">-11.248779000000001</Data></Cell>
    <Cell><Data ss:Type="Number">-3.43736</Data></Cell>
    <Cell><Data ss:Type="Number">-3.0807159999999998</Data></Cell>
   </Row>
   <Row ss:AutoFitHeight="0">
    <Cell><Data ss:Type="String">1 A12   3/B</Data></Cell>
    <Cell><Data ss:Type="String">NAÏVE p50+Mk</Data></Cell>
    <Cell><Data ss:Type="String">07072012A0013</Data></Cell>
    <Cell><Data ss:Type="Number">-57</Data></Cell>
    <Cell><Data ss:Type="Number">260.39999999999998</Data></Cell>
    <Cell><Data ss:Type="Number">28.3</Data></Cell>
    <Cell><Data ss:Type="Number">90</Data></Cell>
    <Cell><Data ss:Type="Number">3</Data></Cell>
    <Cell><Data ss:Type="Number">164.796875</Data></Cell>
    <Cell><Data ss:Type="Number">-31.725999999999999</Data></Cell>
    <Cell><Data ss:Type="Number">-17.193601999999998</Data></Cell>
    <Cell><Data ss:Type="Number">-4.9935900000000002</Data></Cell>
    <Cell><Data ss:Type="Number">-3.696345</Data></Cell>
   </Row>
   <Row ss:AutoFitHeight="0">
    <Cell><Data ss:Type="String">1 A12   4/B</Data></Cell>
    <Cell><Data ss:Type="String">NAÏVE p50+Mk</Data></Cell>
    <Cell><Data ss:Type="String">07072012A0016</Data></Cell>
    <Cell><Data ss:Type="Number">-61</Data></Cell>
    <Cell><Data ss:Type="Number">248.1</Data></Cell>
    <Cell><Data ss:Type="Number">13</Data></Cell>
    <Cell><Data ss:Type="Number">110</Data></Cell>
    <Cell><Data ss:Type="Number">10</Data></Cell>
    <Cell><Data ss:Type="Number">21.296849999999999</Data></Cell>
    <Cell><Data ss:Type="Number">-39.85</Data></Cell>
    <Cell><Data ss:Type="Number">-14.758298999999999</Data></Cell>
    <Cell><Data ss:Type="Number">-3.4137</Data></Cell>
    <Cell><Data ss:Type="Number">-0.82911400000000002</Data></Cell>
   </Row>
   <Row ss:AutoFitHeight="0">
    <Cell><Data ss:Type="String">1 A12   1/C</Data></Cell>
    <Cell><Data ss:Type="String">NAÏVE p50+Mk</Data></Cell>
    <Cell><Data ss:Type="String">07072012A0019</Data></Cell>
    <Cell><Data ss:Type="Number">-60</Data></Cell>
    <Cell><Data ss:Type="Number">224.9</Data></Cell>
    <Cell><Data ss:Type="Number">16.7</Data></Cell>
    <Cell><Data ss:Type="Number">110</Data></Cell>
    <Cell><Data ss:Type="Number">10</Data></Cell>
    <Cell><Data ss:Type="Number">16.000274999999998</Data></Cell>
    <Cell><Data ss:Type="Number">-37.189</Data></Cell>
    <Cell><Data ss:Type="Number">-8.8256820000000005</Data></Cell>
    <Cell><Data ss:Type="Number">-4.81243</Data></Cell>
    <Cell><Data ss:Type="Number">-1.951792</Data></Cell>
   </Row>
   <Row ss:AutoFitHeight="0">
    <Cell><Data ss:Type="String">1 A12   2/C</Data></Cell>
    <Cell><Data ss:Type="String">NAÏVE p50+Mk</Data></Cell>
    <Cell><Data ss:Type="String">07072012A0022</Data></Cell>
    <Cell><Data ss:Type="Number">-52</Data></Cell>
    <Cell><Data ss:Type="Number">198.9</Data></Cell>
    <Cell><Data ss:Type="Number">23.2</Data></Cell>
    <Cell><Data ss:Type="Number">170</Data></Cell>
    <Cell><Data ss:Type="Number">7</Data></Cell>
    <Cell><Data ss:Type="Number">16.593900999999999</Data></Cell>
    <Cell><Data ss:Type="Number">-33.447000000000003</Data></Cell>
    <Cell><Data ss:Type="Number">-15.069578</Data></Cell>
    <Cell><Data ss:Type="Number">-11.8782</Data></Cell>
    <Cell><Data ss:Type="Number">-2.3650229999999999</Data></Cell>
   </Row>
   <Row ss:AutoFitHeight="0">
    <Cell><Data ss:Type="String">3 A12   1/A</Data></Cell>
    <Cell><Data ss:Type="String">NAÏVE p50+Mk</Data></Cell>
    <Cell><Data ss:Type="String">07122012A0031</Data></Cell>
    <Cell><Data ss:Type="Number">-66</Data></Cell>
    <Cell><Data ss:Type="Number">211.2</Data></Cell>
    <Cell><Data ss:Type="Number">13.1</Data></Cell>
    <Cell><Data ss:Type="Number">60</Data></Cell>
    <Cell><Data ss:Type="Number">7</Data></Cell>
    <Cell><Data ss:Type="Number">16.593699999999998</Data></Cell>
    <Cell><Data ss:Type="Number">-39.880000000000003</Data></Cell>
    <Cell><Data ss:Type="Number">-16.314695</Data></Cell>
    <Cell><Data ss:Type="Number">-2.4995799999999999</Data></Cell>
    <Cell><Data ss:Type="Number">-2.1122939999999999</Data></Cell>
   </Row>
   <Row ss:AutoFitHeight="0">
    <Cell><Data ss:Type="String">3 A12   2/A</Data></Cell>
    <Cell><Data ss:Type="String">NAÏVE p50+Mk</Data></Cell>
    <Cell><Data ss:Type="String">07122012A0034</Data></Cell>
    <Cell><Data ss:Type="Number">-57</Data></Cell>
    <Cell><Data ss:Type="Number">123.3</Data></Cell>
    <Cell><Data ss:Type="Number">16.8</Data></Cell>
    <Cell><Data ss:Type="Number">210</Data></Cell>
    <Cell><Data ss:Type="Number">6</Data></Cell>
    <Cell><Data ss:Type="Number">60.812373999999998</Data></Cell>
    <Cell><Data ss:Type="Number">-32.880000000000003</Data></Cell>
    <Cell><Data ss:Type="Number">-14.648436</Data></Cell>
    <Cell><Data ss:Type="Number">-4.1285699999999999</Data></Cell>
    <Cell><Data ss:Type="Number">-0.37120500000000001</Data></Cell>
   </Row>
   <Row ss:AutoFitHeight="0">
    <Cell><Data ss:Type="String">3 A12   3/A</Data></Cell>
    <Cell><Data ss:Type="String">NAÏVE p50+Mk</Data></Cell>
    <Cell><Data ss:Type="String">07122012A0037</Data></Cell>
    <Cell><Data ss:Type="Number">-63</Data></Cell>
    <Cell><Data ss:Type="Number">251.2</Data></Cell>
    <Cell><Data ss:Type="Number">18.899999999999999</Data></Cell>
    <Cell><Data ss:Type="Number">50</Data></Cell>
    <Cell><Data ss:Type="Number">4</Data></Cell>
    <Cell><Data ss:Type="Number">87.398314999999997</Data></Cell>
    <Cell><Data ss:Type="Number">-39.966000000000001</Data></Cell>
    <Cell><Data ss:Type="Number">-12.27417</Data></Cell>
    <Cell><Data ss:Type="Number">-3.6305700000000001</Data></Cell>
    <Cell><Data ss:Type="Number">-3.3074249999999998</Data></Cell>
   </Row>
   <Row ss:AutoFitHeight="0">
    <Cell><Data ss:Type="String">3 A12   3/A</Data></Cell>
    <Cell><Data ss:Type="String">NAÏVE p50+Mk</Data></Cell>
    <Cell><Data ss:Type="String">04092013A0004</Data></Cell>
    <Cell><Data ss:Type="Number">-53</Data></Cell>
    <Cell><Data ss:Type="Number">296.10000000000002</Data></Cell>
    <Cell><Data ss:Type="Number">14.7</Data></Cell>
    <Cell><Data ss:Type="Number">110</Data></Cell>
    <Cell><Data ss:Type="Number">6</Data></Cell>
    <Cell><Data ss:Type="Number">24.890650000000001</Data></Cell>
    <Cell><Data ss:Type="Number">-35.918999999999997</Data></Cell>
    <Cell><Data ss:Type="Number">-11.206053000000001</Data></Cell>
    <Cell><Data ss:Type="Number">-7.2224599999999999</Data></Cell>
    <Cell><Data ss:Type="Number">-3.9989460000000001</Data></Cell>
   </Row>
   <Row ss:AutoFitHeight="0">
    <Cell><Data ss:Type="String">3 A12   3/A</Data></Cell>
    <Cell><Data ss:Type="String">NAÏVE p50+Mk</Data></Cell>
    <Cell><Data ss:Type="String">04102013A0005</Data></Cell>
    <Cell><Data ss:Type="Number">-56</Data></Cell>
    <Cell><Data ss:Type="Number">359.3</Data></Cell>
    <Cell><Data ss:Type="Number">17.600000000000001</Data></Cell>
    <Cell><Data ss:Type="Number">40</Data></Cell>
    <Cell><Data ss:Type="Number">2</Data></Cell>
    <Cell><Data ss:Type="Number">54.804501000000002</Data></Cell>
    <Cell><Data ss:Type="Number">-35.857999999999997</Data></Cell>
    <Cell ss:Index="12"><Data ss:Type="Number">-5.8674799999999996</Data></Cell>
    <Cell><Data ss:Type="Number">-5.5039769999999999</Data></Cell>
   </Row>
   <Row ss:AutoFitHeight="0">
    <Cell><Data ss:Type="String">3 A12   3/A</Data></Cell>
    <Cell><Data ss:Type="String">NAÏVE p50+Mk</Data></Cell>
    <Cell><Data ss:Type="String">04122013A0001</Data></Cell>
    <Cell><Data ss:Type="Number">-54</Data></Cell>
    <Cell><Data ss:Type="Number">259.5</Data></Cell>
    <Cell><Data ss:Type="Number">15.9</Data></Cell>
    <Cell><Data ss:Type="Number">90</Data></Cell>
    <Cell><Data ss:Type="Number">2</Data></Cell>
    <Cell><Data ss:Type="Number">186.10150100000001</Data></Cell>
    <Cell><Data ss:Type="Number">-30.157</Data></Cell>
    <Cell ss:Index="12"><Data ss:Type="Number">-6.3501899999999996</Data></Cell>
    <Cell><Data ss:Type="Number">-5.9176010000000003</Data></Cell>
   </Row>
   <Row ss:AutoFitHeight="0">
    <Cell><Data ss:Type="String">2/A</Data></Cell>
    <Cell><Data ss:Type="String">NAÏVE p50+Mk</Data></Cell>
    <Cell><Data ss:Type="String">04172013A0001</Data></Cell>
    <Cell><Data ss:Type="Number">-62</Data></Cell>
    <Cell><Data ss:Type="Number">223</Data></Cell>
    <Cell><Data ss:Type="Number">22</Data></Cell>
    <Cell><Data ss:Type="Number">130</Data></Cell>
    <Cell><Data ss:Type="Number">6</Data></Cell>
    <Cell><Data ss:Type="Number">40.999747999999997</Data></Cell>
    <Cell><Data ss:Type="Number">-41.478999999999999</Data></Cell>
    <Cell><Data ss:Type="Number">-16.558835999999999</Data></Cell>
    <Cell><Data ss:Type="Number">-4.8866500000000004</Data></Cell>
    <Cell><Data ss:Type="Number">-2.2494879999999999</Data></Cell>
   </Row>
   <Row ss:AutoFitHeight="0">
    <Cell><Data ss:Type="String">4/A</Data></Cell>
    <Cell><Data ss:Type="String">NAÏVE p50+Mk</Data></Cell>
    <Cell><Data ss:Type="String">04172013A0007</Data></Cell>
    <Cell><Data ss:Type="Number">-61</Data></Cell>
    <Cell><Data ss:Type="Number">258.60000000000002</Data></Cell>
    <Cell><Data ss:Type="Number">15.2</Data></Cell>
    <Cell><Data ss:Type="Number">80</Data></Cell>
    <Cell><Data ss:Type="Number">6</Data></Cell>
    <Cell><Data ss:Type="Number">60.609501000000002</Data></Cell>
    <Cell><Data ss:Type="Number">-37.61</Data></Cell>
    <Cell><Data ss:Type="Number">-18.798825999999998</Data></Cell>
    <Cell><Data ss:Type="Number">-2.6307200000000002</Data></Cell>
    <Cell><Data ss:Type="Number">-1.718637</Data></Cell>
   </Row>
   <Row ss:AutoFitHeight="0">
    <Cell ss:Index="3"><Data ss:Type="String">Avg:</Data></Cell>
    <Cell ss:Formula="=AVERAGE(R[-15]C:R[-1]C)"><Data ss:Type="Number">-60.06666666666667</Data></Cell>
    <Cell ss:Formula="=AVERAGE(R[-15]C:R[-1]C)"><Data ss:Type="Number">253.71333333333331</Data></Cell>
    <Cell ss:Formula="=AVERAGE(R[-15]C:R[-1]C)"><Data ss:Type="Number">17.753333333333334</Data></Cell>
    <Cell ss:Formula="=AVERAGE(R[-15]C:R[-1]C)"><Data ss:Type="Number">94</Data></Cell>
    <Cell ss:Formula="=AVERAGE(R[-15]C:R[-1]C)"><Data ss:Type="Number">5.4</Data></Cell>
    <Cell ss:Formula="=AVERAGE(R[-15]C:R[-1]C)"><Data ss:Type="Number">54.49998613333333</Data></Cell>
    <Cell ss:Formula="=AVERAGE(R[-15]C:R[-1]C)"><Data ss:Type="Number">-37.238333333333337</Data></Cell>
    <Cell ss:Formula="=AVERAGE(R[-15]C:R[-1]C)"><Data ss:Type="Number">-14.724025615384612</Data></Cell>
    <Cell ss:Formula="=AVERAGE(R[-15]C:R[-1]C)"><Data ss:Type="Number">-4.8470846666666665</Data></Cell>
    <Cell ss:Formula="=AVERAGE(R[-15]C:R[-1]C)"><Data ss:Type="Number">-2.8304093999999997</Data></Cell>
   </Row>
   <Row ss:AutoFitHeight="0">
    <Cell ss:Index="3"><Data ss:Type="String">stdev:</Data></Cell>
    <Cell ss:Formula="=STDEV(R[-16]C:R[-2]C)/SQRT(15)"><Data ss:Type="Number">1.445738126411118</Data></Cell>
    <Cell ss:Formula="=STDEV(R[-16]C:R[-2]C)/SQRT(15)"><Data ss:Type="Number">15.235606374125746</Data></Cell>
    <Cell ss:Formula="=STDEV(R[-16]C:R[-2]C)/SQRT(15)"><Data ss:Type="Number">1.0640831808994147</Data></Cell>
    <Cell ss:Formula="=STDEV(R[-16]C:R[-2]C)/SQRT(15)"><Data ss:Type="Number">12.451811878101076</Data></Cell>
    <Cell ss:Formula="=STDEV(R[-16]C:R[-2]C)/SQRT(15)"><Data ss:Type="Number">0.64586597459756101</Data></Cell>
    <Cell ss:Formula="=STDEV(R[-16]C:R[-2]C)/SQRT(15)"><Data ss:Type="Number">13.863619647505644</Data></Cell>
    <Cell ss:Formula="=STDEV(R[-16]C:R[-2]C)/SQRT(15)"><Data ss:Type="Number">0.98818879373502932</Data></Cell>
    <Cell ss:Formula="=STDEV(R[-16]C:R[-2]C)/SQRT(15)"><Data ss:Type="Number">0.8658477945882862</Data></Cell>
    <Cell ss:Formula="=STDEV(R[-16]C:R[-2]C)/SQRT(15)"><Data ss:Type="Number">0.61680000622557785</Data></Cell>
    <Cell ss:Formula="=STDEV(R[-16]C:R[-2]C)/SQRT(15)"><Data ss:Type="Number">0.39947529132773546</Data></Cell>
   </Row>
  </Table>
  <WorksheetOptions xmlns="urn:schemas-microsoft-com:office:excel">
   <PageSetup>
    <Header x:Margin="0.3"/>
    <Footer x:Margin="0.3"/>
    <PageMargins x:Bottom="0.75" x:Left="0.7" x:Right="0.7" x:Top="0.75"/>
   </PageSetup>
   <Unsynced/>
   <Print>
    <ValidPrinterInfo/>
    <HorizontalResolution>600</HorizontalResolution>
    <VerticalResolution>0</VerticalResolution>
   </Print>
   <Zoom>85</Zoom>
   <Selected/>
   <Panes>
    <Pane>
     <Number>3</Number>
     <ActiveRow>121</ActiveRow>
     <ActiveCol>15</ActiveCol>
    </Pane>
   </Panes>
   <ProtectObjects>False</ProtectObjects>
   <ProtectScenarios>False</ProtectScenarios>
  </WorksheetOptions>
 </Worksheet>
</Workbook>
